# Supplementary material for: (Furfuryl­amino)­triphenyl­phospho­nium bromide
Source: Acta Crystallogr Sect E Struct Rep Online. 2012 Dec 22;69(Pt 1):o118. doi: 10.1107/S1600536812050805 (PMC3588329; doi:10.1107/S1600536812050805)
Supplement: Supplementary file 1 [file e-69-0o118-sup1.cif]

##############################################################################
#                                                                            #
# This CIF contains the data in a paper accepted for publication in          #
# Acta Crystallographica Section E. It conforms to the requirements of       #
# Notes for Authors for Acta Crystallographica Section E, and has been       #
# peer reviewed under the auspices of the IUCr Commission on Journals.       #
#                                                                            #
# Full details of the Crystallographic Information File format               #
# are given in the paper "The Crystallographic Information File (CIF):       #
# a New Standard Archive File for Crystallography" by S. R. Hall, F. H.      #
# Allen and I. D. Brown [Acta Cryst. (1991), A47, 655-685].                  #
#                                                                            #
# The current version of the core CIF dictionary is obtainable from          #
# ftp://ftp.iucr.org/pub/cif_core.dic.                                       #
#                                                                            #
# Software is freely available for graphical display of the structure(s)     #
# in this CIF. For information consult the CIF software page                 #
# http://www.iucr.org/resources/cif/software.                                #
#                                                                            #
# This file may be used for bona fide research purposes within the           #
# scientific community so long as proper attribution is given to the journal # 
# article from which it was obtained.                                        #
#                                                                            #
##############################################################################
data_I
_audit_creation_method     SHELXL-97
_chemical_name_systematic
;
(Furfurylamino)triphenylphosphonium bromide
;
_chemical_name_common     ?
_chemical_formula_moiety     'C23 H21 N O P +, Br -'
_chemical_formula_sum     'C23 H21 Br N O P'
_chemical_formula_iupac     'C23 H21 N O P +, Br -'
_chemical_formula_weight     438.29
_chemical_melting_point     420
_symmetry_cell_setting     triclinic
_symmetry_space_group_name_H-M     'P -1'
_symmetry_space_group_name_Hall     '-P 1'
loop_
    _symmetry_equiv_pos_as_xyz
    'x, y, z'
    '-x, -y, -z'
_cell_length_a     9.5190(19)
_cell_length_b     9.812(2)
_cell_length_c     12.726(3)
_cell_angle_alpha     110.30(3)
_cell_angle_beta     104.89(3)
_cell_angle_gamma     96.81(3)
_cell_volume     1048.7(4)
_cell_formula_units_Z     2
_cell_measurement_reflns_used     3600
_cell_measurement_theta_min     4.2
_cell_measurement_theta_max     30
_cell_measurement_temperature     293(2)
_exptl_crystal_description     plate
_exptl_crystal_colour     colourless
_exptl_crystal_size_max     0.20
_exptl_crystal_size_mid     0.17
_exptl_crystal_size_min     0.13
_exptl_crystal_density_diffrn     1.388
_exptl_crystal_density_meas     ?
_exptl_crystal_density_method     'not measured'
_exptl_crystal_F_000     448
_exptl_absorpt_coefficient_mu     2.048
_exptl_absorpt_correction_type     multi-scan
_exptl_absorpt_process_details     '(SADABS; Sheldrick, 1996)'
_exptl_absorpt_correction_T_min     0.6848
_exptl_absorpt_correction_T_max     0.7766
_exptl_special_details     ?
_diffrn_ambient_temperature     293(2)
_diffrn_radiation_type     MoK\a
_diffrn_radiation_wavelength     0.71073
_diffrn_radiation_source     'fine-focus sealed tube'
_diffrn_radiation_monochromator     graphite
_diffrn_measurement_device_type     'Siemens P4'
_diffrn_measurement_method     '\w scans'
_diffrn_detector_area_resol_mean     8.3
_diffrn_reflns_number     11498
_diffrn_reflns_av_R_equivalents     0.0461
_diffrn_reflns_av_sigmaI/netI     0.0346
_diffrn_reflns_theta_min     4.18
_diffrn_reflns_theta_max     25.00
_diffrn_reflns_theta_full     25.00
_diffrn_measured_fraction_theta_max     0.992
_diffrn_measured_fraction_theta_full     0.992
_diffrn_reflns_limit_h_min     -11
_diffrn_reflns_limit_h_max     11
_diffrn_reflns_limit_k_min     -11
_diffrn_reflns_limit_k_max     11
_diffrn_reflns_limit_l_min     -15
_diffrn_reflns_limit_l_max     15
_diffrn_standards_number     0
_diffrn_standards_interval_count     .
_diffrn_standards_interval_time     .
_diffrn_standards_decay_%     ?
_refine_special_details
;
Refinement of <i>F</i>^2^ against ALL reflections. The weighted <i>R</i>-factor
<i>wR</i> and goodness of fit <i>S</i> are based on <i>F</i>^2^, conventional
<i>R</i>-factors <i>R</i> are based on <i>F</i>, with <i>F</i> set to zero for
negative <i>F</i>^2^. The threshold expression of <i>F</i>^2^ >
\s(<i>F</i>^2^) is used only for calculating <i>R</i>-factors(gt) <i>etc</i>.
and is not relevant to the choice of reflections for refinement.
<i>R</i>-factors based on <i>F</i>^2^ are statistically about twice as large
as those based on <i>F</i>, and <i>R</i>- factors based on ALL data will be
even larger.
;
_reflns_number_total     3673
_reflns_number_gt     3213
_reflns_threshold_expression     I>2sigma(I)
_refine_ls_structure_factor_coef     Fsqd
_refine_ls_matrix_type     full
_refine_ls_R_factor_all     0.0460
_refine_ls_R_factor_gt     0.0379
_refine_ls_wR_factor_gt     0.1192
_refine_ls_wR_factor_ref     0.1286
_refine_ls_goodness_of_fit_ref     1.024
_refine_ls_restrained_S_all     1.025
_refine_ls_number_reflns     3673
_refine_ls_number_parameters     247
_refine_ls_number_restraints     1
_refine_ls_hydrogen_treatment     mixed
_refine_ls_weighting_scheme     calc
_refine_ls_weighting_details
         'calc w=1/[\s^2^(Fo^2^)+(0.1000P)^2^+0.0010P] where P=(Fo^2^+2Fc^2^)/3'
_atom_sites_solution_hydrogens     geom
_atom_sites_solution_primary     direct
_atom_sites_solution_secondary     difmap
_refine_ls_shift/su_max     0.001
_refine_ls_shift/su_mean     0.000
_refine_diff_density_max     0.315
_refine_diff_density_min     -0.455
_refine_ls_extinction_method     none
_refine_ls_extinction_coef     ?
loop_
    _atom_type_symbol
    _atom_type_description
    _atom_type_scat_dispersion_real
    _atom_type_scat_dispersion_imag
    _atom_type_scat_source
    'C' 'C' 0.0033 0.0016
                         'International Tables Vol C Tables 4.2.6.8 and 6.1.1.4'
    'H' 'H' 0.0000 0.0000
                         'International Tables Vol C Tables 4.2.6.8 and 6.1.1.4'
    'N' 'N' 0.0061 0.0033
                         'International Tables Vol C Tables 4.2.6.8 and 6.1.1.4'
    'O' 'O' 0.0106 0.0060
                         'International Tables Vol C Tables 4.2.6.8 and 6.1.1.4'
    'P' 'P' 0.1023 0.0942
                         'International Tables Vol C Tables 4.2.6.8 and 6.1.1.4'
    'Br' 'Br' -0.2901 2.4595
                         'International Tables Vol C Tables 4.2.6.8 and 6.1.1.4'
_computing_data_collection     'XSCANS (Siemens, 1994)'
_computing_cell_refinement     'XSCANS (Siemens, 1994)'
_computing_data_reduction     '<i>SAINT-Plus NT</i> (Bruker, 2001)'
_computing_structure_solution     'SHELXS97 (Sheldrick, 2008)'
_computing_structure_refinement     'SHELXL97 (Sheldrick, 2008)'
_computing_molecular_graphics     'SHELXTL (Sheldrick, 2008)'
_computing_publication_material
;
PLATON (Spek, 2009), publCIF (Westrip, 2010) and
DIAMOND (Brandenburg, 2006)
;
loop_
    _atom_site_type_symbol
    _atom_site_label
    _atom_site_fract_x
    _atom_site_fract_y
    _atom_site_fract_z
    _atom_site_U_iso_or_equiv
    _atom_site_adp_type
    _atom_site_calc_flag
    _atom_site_refinement_flags
    _atom_site_occupancy
    _atom_site_symmetry_multiplicity
    _atom_site_disorder_assembly
    _atom_site_disorder_group
    Br Br1 -0.09719(3) 0.34393(3) 0.15232(3) 0.05548(17) Uani d . 1 1 . .
    C C1 0.3290(6) 0.1167(5) 0.0155(5) 0.0990(16) Uani d . 1 1 . .
    H H1 0.3038 0.0160 0.0015 0.119 Uiso calc R 1 1 . .
    C C2 0.4595(5) 0.1890(6) 0.0228(4) 0.0888(13) Uani d . 1 1 . .
    H H2 0.5425 0.1495 0.0163 0.107 Uiso calc R 1 1 . .
    C C3 0.4491(4) 0.3371(4) 0.0425(3) 0.0671(9) Uani d . 1 1 . .
    H H3 0.5230 0.4131 0.0485 0.081 Uiso calc R 1 1 . .
    C C4 0.3156(4) 0.3483(3) 0.0509(3) 0.0562(8) Uani d . 1 1 . .
    C C5 0.2489(4) 0.4800(4) 0.0737(3) 0.0582(8) Uani d . 1 1 . .
    H H5A 0.3108 0.5592 0.0654 0.070 Uiso calc R 1 1 . .
    H H5B 0.1508 0.4539 0.0157 0.070 Uiso calc R 1 1 . .
    C C6 0.4994(3) 0.7451(3) 0.2917(2) 0.0435(6) Uani d . 1 1 . .
    C C7 0.5865(4) 0.6410(3) 0.2895(3) 0.0564(7) Uani d . 1 1 . .
    H H7 0.5496 0.5515 0.2936 0.068 Uiso calc R 1 1 . .
    C C8 0.7281(4) 0.6699(4) 0.2812(4) 0.0693(9) Uani d . 1 1 . .
    H H8 0.7861 0.5996 0.2788 0.083 Uiso calc R 1 1 . .
    C C9 0.7826(4) 0.8027(4) 0.2765(3) 0.0690(10) Uani d . 1 1 . .
    H H9 0.8779 0.8225 0.2711 0.083 Uiso calc R 1 1 . .
    C C10 0.6976(4) 0.9062(4) 0.2797(3) 0.0651(9) Uani d . 1 1 . .
    H H10 0.7360 0.9963 0.2771 0.078 Uiso calc R 1 1 . .
    C C11 0.5550(4) 0.8782(3) 0.2867(3) 0.0523(7) Uani d . 1 1 . .
    H H11 0.4973 0.9485 0.2880 0.063 Uiso calc R 1 1 . .
    C C12 0.3181(3) 0.6870(3) 0.4351(3) 0.0447(6) Uani d . 1 1 . .
    C C13 0.1854(4) 0.6505(4) 0.4558(3) 0.0623(8) Uani d . 1 1 . .
    H H13 0.0946 0.6267 0.3965 0.075 Uiso calc R 1 1 . .
    C C14 0.1884(4) 0.6497(4) 0.5642(3) 0.0690(9) Uani d . 1 1 . .
    H H14 0.0992 0.6258 0.5781 0.083 Uiso calc R 1 1 . .
    C C15 0.3221(4) 0.6841(4) 0.6525(3) 0.0638(9) Uani d . 1 1 . .
    H H15 0.3228 0.6832 0.7255 0.077 Uiso calc R 1 1 . .
    C C16 0.4526(4) 0.7190(4) 0.6332(3) 0.0659(9) Uani d . 1 1 . .
    H H16 0.5427 0.7420 0.6930 0.079 Uiso calc R 1 1 . .
    C C17 0.4520(4) 0.7205(4) 0.5243(3) 0.0545(7) Uani d . 1 1 . .
    H H17 0.5418 0.7440 0.5113 0.065 Uiso calc R 1 1 . .
    C C18 0.2227(3) 0.8445(3) 0.2856(2) 0.0443(6) Uani d . 1 1 . .
    C C19 0.2166(4) 0.9579(4) 0.3855(3) 0.0545(7) Uani d . 1 1 . .
    H H19 0.2557 0.9558 0.4597 0.065 Uiso calc R 1 1 . .
    C C20 0.1531(4) 1.0735(4) 0.3751(4) 0.0727(10) Uani d . 1 1 . .
    H H20 0.1491 1.1490 0.4423 0.087 Uiso calc R 1 1 . .
    C C21 0.0956(4) 1.0780(5) 0.2661(5) 0.0790(12) Uani d . 1 1 . .
    H H21 0.0534 1.1565 0.2591 0.095 Uiso calc R 1 1 . .
    C C22 0.1011(5) 0.9652(6) 0.1673(4) 0.0837(12) Uani d . 1 1 . .
    H H22 0.0630 0.9685 0.0935 0.100 Uiso calc R 1 1 . .
    C C23 0.1620(4) 0.8474(4) 0.1758(3) 0.0660(9) Uani d . 1 1 . .
    H H23 0.1621 0.7703 0.1080 0.079 Uiso calc R 1 1 . .
    H H1A 0.157(3) 0.490(4) 0.193(4) 0.079 Uiso d D 1 1 . .
    N N1 0.2354(3) 0.5341(3) 0.1936(2) 0.0576(7) Uani d D 1 1 . .
    O O1 0.2369(3) 0.2133(3) 0.0317(3) 0.0935(9) Uani d . 1 1 . .
    P P1 0.31407(8) 0.69765(8) 0.29668(6) 0.0415(2) Uani d . 1 1 . .
loop_
    _atom_site_aniso_label
    _atom_site_aniso_U_11
    _atom_site_aniso_U_22
    _atom_site_aniso_U_33
    _atom_site_aniso_U_12
    _atom_site_aniso_U_13
    _atom_site_aniso_U_23
    Br1 0.0476(2) 0.0683(2) 0.0579(2) 0.01512(15) 0.02311(15) 0.02845(17)
    C1 0.118(4) 0.070(2) 0.147(4) 0.049(3) 0.080(4) 0.049(3)
    C2 0.078(3) 0.106(3) 0.085(3) 0.041(3) 0.038(2) 0.026(2)
    C3 0.058(2) 0.064(2) 0.068(2) -0.0066(16) 0.0343(16) 0.0094(16)
    C4 0.071(2) 0.0468(15) 0.0448(16) 0.0052(14) 0.0174(14) 0.0147(13)
    C5 0.071(2) 0.0541(17) 0.0449(16) 0.0118(15) 0.0177(14) 0.0151(13)
    C6 0.0419(14) 0.0445(14) 0.0417(14) 0.0072(11) 0.0166(11) 0.0128(11)
    C7 0.0508(17) 0.0490(15) 0.072(2) 0.0138(13) 0.0261(14) 0.0223(14)
    C8 0.0502(18) 0.069(2) 0.088(2) 0.0212(16) 0.0285(17) 0.0226(19)
    C9 0.0449(17) 0.075(2) 0.075(2) -0.0001(16) 0.0280(16) 0.0140(18)
    C10 0.058(2) 0.0620(19) 0.070(2) -0.0046(15) 0.0287(17) 0.0207(17)
    C11 0.0536(17) 0.0487(15) 0.0551(17) 0.0071(13) 0.0227(14) 0.0187(13)
    C12 0.0485(16) 0.0439(14) 0.0486(15) 0.0119(11) 0.0203(12) 0.0223(12)
    C13 0.0513(18) 0.085(2) 0.0552(18) 0.0065(16) 0.0207(14) 0.0328(17)
    C14 0.069(2) 0.082(2) 0.071(2) 0.0107(18) 0.0389(18) 0.0381(19)
    C15 0.084(2) 0.0650(19) 0.0555(18) 0.0161(17) 0.0283(17) 0.0353(16)
    C16 0.064(2) 0.079(2) 0.058(2) 0.0146(17) 0.0115(16) 0.0368(18)
    C17 0.0498(17) 0.0644(18) 0.0545(17) 0.0096(14) 0.0173(13) 0.0303(15)
    C18 0.0375(14) 0.0532(15) 0.0461(15) 0.0113(12) 0.0138(11) 0.0234(13)
    C19 0.0508(17) 0.0547(16) 0.0538(17) 0.0143(13) 0.0115(13) 0.0196(14)
    C20 0.061(2) 0.0589(19) 0.092(3) 0.0228(16) 0.0202(19) 0.0232(19)
    C21 0.058(2) 0.080(2) 0.117(4) 0.0233(19) 0.022(2) 0.063(3)
    C22 0.074(3) 0.121(3) 0.086(3) 0.034(2) 0.023(2) 0.075(3)
    C23 0.064(2) 0.092(2) 0.0545(19) 0.0258(18) 0.0226(16) 0.0379(18)
    N1 0.0556(16) 0.0542(14) 0.0539(15) -0.0049(12) 0.0266(12) 0.0099(12)
    O1 0.0757(18) 0.0658(15) 0.141(3) 0.0168(13) 0.0499(18) 0.0326(17)
    P1 0.0393(4) 0.0451(4) 0.0424(4) 0.0081(3) 0.0177(3) 0.0171(3)
_geom_special_details
;
All e.s.d.'s (except the e.s.d. in the dihedral angle between two l.s. planes)
are estimated using the full covariance matrix. The cell e.s.d.'s are taken
into account individually in the estimation of e.s.d.'s in distances, angles
and torsion angles; correlations between e.s.d.'s in cell parameters are only
used when they are defined by crystal symmetry. An approximate (isotropic)
treatment of cell e.s.d.'s is used for estimating e.s.d.'s involving l.s.
planes.
;
loop_
    _geom_bond_atom_site_label_1
    _geom_bond_atom_site_label_2
    _geom_bond_site_symmetry_2
    _geom_bond_distance
    _geom_bond_publ_flag
    Br1 H1A . 2.49(2) ?
    C1 C2 . 1.319(7) ?
    C1 O1 . 1.365(5) ?
    C1 H1 . 0.9300 ?
    C2 C3 . 1.407(6) ?
    C2 H2 . 0.9300 ?
    C3 C4 . 1.317(5) ?
    C3 H3 . 0.9300 ?
    C4 O1 . 1.350(4) ?
    C4 C5 . 1.479(5) ?
    C5 N1 . 1.477(4) ?
    C5 H5A . 0.9700 ?
    C5 H5B . 0.9700 ?
    C6 C11 . 1.379(4) ?
    C6 C7 . 1.387(4) ?
    C6 P1 . 1.794(3) ?
    C7 C8 . 1.383(5) ?
    C7 H7 . 0.9300 ?
    C8 C9 . 1.371(6) ?
    C8 H8 . 0.9300 ?
    C9 C10 . 1.368(6) ?
    C9 H9 . 0.9300 ?
    C10 C11 . 1.384(5) ?
    C10 H10 . 0.9300 ?
    C11 H11 . 0.9300 ?
    C12 C17 . 1.386(4) ?
    C12 C13 . 1.387(4) ?
    C12 P1 . 1.791(3) ?
    C13 C14 . 1.376(5) ?
    C13 H13 . 0.9300 ?
    C14 C15 . 1.377(6) ?
    C14 H14 . 0.9300 ?
    C15 C16 . 1.354(5) ?
    C15 H15 . 0.9300 ?
    C16 C17 . 1.390(5) ?
    C16 H16 . 0.9300 ?
    C17 H17 . 0.9300 ?
    C18 C23 . 1.380(4) ?
    C18 C19 . 1.389(4) ?
    C18 P1 . 1.796(3) ?
    C19 C20 . 1.377(5) ?
    C19 H19 . 0.9300 ?
    C20 C21 . 1.372(6) ?
    C20 H20 . 0.9300 ?
    C21 C22 . 1.375(7) ?
    C21 H21 . 0.9300 ?
    C22 C23 . 1.378(6) ?
    C22 H22 . 0.9300 ?
    C23 H23 . 0.9300 ?
    N1 P1 . 1.614(3) ?
    N1 H1A . 0.817(19) ?
loop_
    _geom_angle_atom_site_label_1
    _geom_angle_atom_site_label_2
    _geom_angle_atom_site_label_3
    _geom_angle_site_symmetry_1
    _geom_angle_site_symmetry_3
    _geom_angle
    _geom_angle_publ_flag
    C2 C1 O1 . . 109.1(4) ?
    C2 C1 H1 . . 125.4 ?
    O1 C1 H1 . . 125.4 ?
    C1 C2 C3 . . 106.9(4) ?
    C1 C2 H2 . . 126.5 ?
    C3 C2 H2 . . 126.5 ?
    C4 C3 C2 . . 107.4(3) ?
    C4 C3 H3 . . 126.3 ?
    C2 C3 H3 . . 126.3 ?
    C3 C4 O1 . . 109.4(3) ?
    C3 C4 C5 . . 129.4(3) ?
    O1 C4 C5 . . 121.2(3) ?
    N1 C5 C4 . . 111.2(3) ?
    N1 C5 H5A . . 109.4 ?
    C4 C5 H5A . . 109.4 ?
    N1 C5 H5B . . 109.4 ?
    C4 C5 H5B . . 109.4 ?
    H5A C5 H5B . . 108.0 ?
    C11 C6 C7 . . 119.8(3) ?
    C11 C6 P1 . . 122.2(2) ?
    C7 C6 P1 . . 117.9(2) ?
    C8 C7 C6 . . 120.2(3) ?
    C8 C7 H7 . . 119.9 ?
    C6 C7 H7 . . 119.9 ?
    C9 C8 C7 . . 119.6(3) ?
    C9 C8 H8 . . 120.2 ?
    C7 C8 H8 . . 120.2 ?
    C10 C9 C8 . . 120.4(3) ?
    C10 C9 H9 . . 119.8 ?
    C8 C9 H9 . . 119.8 ?
    C9 C10 C11 . . 120.6(3) ?
    C9 C10 H10 . . 119.7 ?
    C11 C10 H10 . . 119.7 ?
    C6 C11 C10 . . 119.4(3) ?
    C6 C11 H11 . . 120.3 ?
    C10 C11 H11 . . 120.3 ?
    C17 C12 C13 . . 119.0(3) ?
    C17 C12 P1 . . 121.1(2) ?
    C13 C12 P1 . . 119.9(2) ?
    C14 C13 C12 . . 119.8(3) ?
    C14 C13 H13 . . 120.1 ?
    C12 C13 H13 . . 120.1 ?
    C13 C14 C15 . . 120.7(3) ?
    C13 C14 H14 . . 119.7 ?
    C15 C14 H14 . . 119.7 ?
    C16 C15 C14 . . 120.2(3) ?
    C16 C15 H15 . . 119.9 ?
    C14 C15 H15 . . 119.9 ?
    C15 C16 C17 . . 120.1(3) ?
    C15 C16 H16 . . 120.0 ?
    C17 C16 H16 . . 120.0 ?
    C12 C17 C16 . . 120.3(3) ?
    C12 C17 H17 . . 119.9 ?
    C16 C17 H17 . . 119.9 ?
    C23 C18 C19 . . 119.3(3) ?
    C23 C18 P1 . . 119.2(2) ?
    C19 C18 P1 . . 121.4(2) ?
    C20 C19 C18 . . 120.2(3) ?
    C20 C19 H19 . . 119.9 ?
    C18 C19 H19 . . 119.9 ?
    C21 C20 C19 . . 120.4(4) ?
    C21 C20 H20 . . 119.8 ?
    C19 C20 H20 . . 119.8 ?
    C20 C21 C22 . . 119.3(4) ?
    C20 C21 H21 . . 120.4 ?
    C22 C21 H21 . . 120.4 ?
    C21 C22 C23 . . 121.2(4) ?
    C21 C22 H22 . . 119.4 ?
    C23 C22 H22 . . 119.4 ?
    C22 C23 C18 . . 119.5(4) ?
    C22 C23 H23 . . 120.2 ?
    C18 C23 H23 . . 120.2 ?
    C5 N1 P1 . . 125.8(2) ?
    C5 N1 H1A . . 110(3) ?
    P1 N1 H1A . . 119(3) ?
    C4 O1 C1 . . 107.1(3) ?
    N1 P1 C12 . . 107.89(14) ?
    N1 P1 C6 . . 107.03(14) ?
    C12 P1 C6 . . 111.12(14) ?
    N1 P1 C18 . . 115.68(15) ?
    C12 P1 C18 . . 106.98(13) ?
    C6 P1 C18 . . 108.18(13) ?
loop_
    _geom_torsion_atom_site_label_1
    _geom_torsion_atom_site_label_2
    _geom_torsion_atom_site_label_3
    _geom_torsion_atom_site_label_4
    _geom_torsion_site_symmetry_1
    _geom_torsion_site_symmetry_2
    _geom_torsion_site_symmetry_3
    _geom_torsion_site_symmetry_4
    _geom_torsion
    _geom_torsion_publ_flag
    O1 C1 C2 C3 . . . . -1.0(6) ?
    C1 C2 C3 C4 . . . . 2.6(5) ?
    C2 C3 C4 O1 . . . . -3.1(5) ?
    C2 C3 C4 C5 . . . . 178.7(4) ?
    C3 C4 C5 N1 . . . . -108.5(4) ?
    O1 C4 C5 N1 . . . . 73.5(4) ?
    C11 C6 C7 C8 . . . . -0.6(5) ?
    P1 C6 C7 C8 . . . . 177.6(3) ?
    C6 C7 C8 C9 . . . . 0.7(6) ?
    C7 C8 C9 C10 . . . . -0.2(6) ?
    C8 C9 C10 C11 . . . . -0.5(6) ?
    C7 C6 C11 C10 . . . . -0.1(5) ?
    P1 C6 C11 C10 . . . . -178.2(2) ?
    C9 C10 C11 C6 . . . . 0.7(5) ?
    C17 C12 C13 C14 . . . . 0.7(5) ?
    P1 C12 C13 C14 . . . . -176.7(3) ?
    C12 C13 C14 C15 . . . . -0.4(6) ?
    C13 C14 C15 C16 . . . . 0.0(6) ?
    C14 C15 C16 C17 . . . . 0.1(6) ?
    C13 C12 C17 C16 . . . . -0.7(5) ?
    P1 C12 C17 C16 . . . . 176.7(3) ?
    C15 C16 C17 C12 . . . . 0.3(5) ?
    C23 C18 C19 C20 . . . . -1.2(5) ?
    P1 C18 C19 C20 . . . . 176.4(3) ?
    C18 C19 C20 C21 . . . . -0.2(6) ?
    C19 C20 C21 C22 . . . . 0.5(7) ?
    C20 C21 C22 C23 . . . . 0.6(7) ?
    C21 C22 C23 C18 . . . . -2.0(6) ?
    C19 C18 C23 C22 . . . . 2.2(5) ?
    P1 C18 C23 C22 . . . . -175.4(3) ?
    C4 C5 N1 P1 . . . . 119.5(3) ?
    C3 C4 O1 C1 . . . . 2.5(5) ?
    C5 C4 O1 C1 . . . . -179.1(4) ?
    C2 C1 O1 C4 . . . . -0.8(6) ?
    C5 N1 P1 C12 . . . . -160.2(3) ?
    C5 N1 P1 C6 . . . . -40.5(3) ?
    C5 N1 P1 C18 . . . . 80.1(3) ?
    C17 C12 P1 N1 . . . . 120.1(3) ?
    C13 C12 P1 N1 . . . . -62.5(3) ?
    C17 C12 P1 C6 . . . . 3.1(3) ?
    C13 C12 P1 C6 . . . . -179.5(2) ?
    C17 C12 P1 C18 . . . . -114.8(3) ?
    C13 C12 P1 C18 . . . . 62.6(3) ?
    C11 C6 P1 N1 . . . . 128.4(3) ?
    C7 C6 P1 N1 . . . . -49.7(3) ?
    C11 C6 P1 C12 . . . . -114.0(3) ?
    C7 C6 P1 C12 . . . . 67.8(3) ?
    C11 C6 P1 C18 . . . . 3.2(3) ?
    C7 C6 P1 C18 . . . . -175.0(2) ?
    C23 C18 P1 N1 . . . . -39.4(3) ?
    C19 C18 P1 N1 . . . . 143.0(3) ?
    C23 C18 P1 C12 . . . . -159.6(3) ?
    C19 C18 P1 C12 . . . . 22.8(3) ?
    C23 C18 P1 C6 . . . . 80.6(3) ?
    C19 C18 P1 C6 . . . . -97.0(3) ?
loop_
    _geom_hbond_atom_site_label_D
    _geom_hbond_atom_site_label_H
    _geom_hbond_atom_site_label_A
    _geom_hbond_site_symmetry_A
    _geom_hbond_distance_DH
    _geom_hbond_distance_HA
    _geom_hbond_distance_DA
    _geom_hbond_angle_DHA
    N1 H1A Br1 . 0.81(3) 2.49(3) 3.293(3) 170(4)
    C8 H8 Br1 1_655 0.93 2.98 3.835(4) 153
    C15 H15 Br1 2_566 0.93 3.00 3.728(4) 137
    C21 H21 Br1 1_565 0.93 2.94 3.829(6) 161
    C23 H23 Br1 2_565 0.93 2.97 3.782(4) 147
_iucr_refine_instructions_details
;
TITL AF368 in P-1
CELL 0.71073   9.5190   9.8120  12.7260 110.300 104.885  96.812
ZERR    2.00   0.0019   0.0020   0.0025   0.030   0.030   0.030
LATT 1
SFAC C  H  N  O  P  Br
UNIT 46  42  2  2  2  2
OMIT -3 50
L.S. 4
ACTA
BOND $H
FMAP 2
PLAN 5
SIZE 0.13 0.17 0.20
CONF
BIND Br1  H1A
DFIX 0.86 0.02 N1 H1A
WGHT   0.100000   0.001000
FVAR 0.411650
MOLE 1
Br1    6  -0.097190   0.343931   0.152323  11.000000   0.047600 =
           0.068350   0.057930   0.028450   0.023110   0.015120
C1     1   0.329002   0.116662   0.015496  11.000000   0.117830 =
           0.069530   0.146610   0.049330   0.080420   0.049130
AFIX 43
H1     2   0.303779   0.015990   0.001520  11.000000  -1.200000
AFIX 0
C2     1   0.459508   0.188959   0.022838  11.000000   0.078190 =
           0.106090   0.085420   0.026330   0.037930   0.041490
AFIX 43
H2     2   0.542508   0.149531   0.016264  11.000000  -1.200000
AFIX 0
C3     1   0.449136   0.337127   0.042515  11.000000   0.057550 =
           0.064490   0.068120   0.009430   0.034300  -0.006550
AFIX 43
H3     2   0.522955   0.413139   0.048466  11.000000  -1.200000
AFIX 0
C4     1   0.315590   0.348276   0.050946  11.000000   0.070980 =
           0.046790   0.044820   0.014650   0.017380   0.005150
C5     1   0.248932   0.480046   0.073741  11.000000   0.070750 =
           0.054130   0.044930   0.015100   0.017740   0.011770
AFIX 23
H5A    2   0.310755   0.559183   0.065438  11.000000  -1.200000
H5B    2   0.150842   0.453863   0.015661  11.000000  -1.200000
AFIX 0
C6     1   0.499415   0.745057   0.291669  11.000000   0.041890 =
           0.044530   0.041680   0.012840   0.016640   0.007220
C7     1   0.586516   0.640951   0.289484  11.000000   0.050810 =
           0.048990   0.072430   0.022270   0.026060   0.013780
AFIX 43
H7     2   0.549576   0.551507   0.293611  11.000000  -1.200000
AFIX 0
C8     1   0.728139   0.669875   0.281182  11.000000   0.050200 =
           0.068680   0.087890   0.022590   0.028470   0.021200
AFIX 43
H8     2   0.786125   0.599637   0.278804  11.000000  -1.200000
AFIX 0
C9     1   0.782608   0.802680   0.276478  11.000000   0.044880 =
           0.074950   0.075490   0.014010   0.028020  -0.000080
AFIX 43
H9     2   0.877915   0.822489   0.271092  11.000000  -1.200000
AFIX 0
C10    1   0.697613   0.906217   0.279658  11.000000   0.058160 =
           0.061990   0.070430   0.020740   0.028670  -0.004640
AFIX 43
H10    2   0.735987   0.996276   0.277094  11.000000  -1.200000
AFIX 0
C11    1   0.555024   0.878193   0.286657  11.000000   0.053580 =
           0.048680   0.055120   0.018680   0.022730   0.007080
AFIX 43
H11    2   0.497274   0.948489   0.287967  11.000000  -1.200000
AFIX 0
C12    1   0.318096   0.686975   0.435070  11.000000   0.048520 =
           0.043870   0.048610   0.022350   0.020320   0.011930
C13    1   0.185397   0.650518   0.455789  11.000000   0.051340 =
           0.084640   0.055200   0.032790   0.020720   0.006480
AFIX 43
H13    2   0.094614   0.626657   0.396537  11.000000  -1.200000
AFIX 0
C14    1   0.188382   0.649736   0.564221  11.000000   0.069360 =
           0.082210   0.070640   0.038110   0.038930   0.010660
AFIX 43
H14    2   0.099216   0.625801   0.578068  11.000000  -1.200000
AFIX 0
C15    1   0.322132   0.684052   0.652487  11.000000   0.084380 =
           0.064960   0.055470   0.035280   0.028330   0.016090
AFIX 43
H15    2   0.322833   0.683234   0.725477  11.000000  -1.200000
AFIX 0
C16    1   0.452563   0.718964   0.633236  11.000000   0.063770 =
           0.078920   0.057960   0.036790   0.011490   0.014640
AFIX 43
H16    2   0.542693   0.741977   0.692979  11.000000  -1.200000
AFIX 0
C17    1   0.451984   0.720469   0.524309  11.000000   0.049790 =
           0.064370   0.054540   0.030260   0.017250   0.009610
AFIX 43
H17    2   0.541817   0.744050   0.511270  11.000000  -1.200000
AFIX 0
C18    1   0.222698   0.844457   0.285632  11.000000   0.037480 =
           0.053230   0.046140   0.023410   0.013820   0.011290
C19    1   0.216648   0.957941   0.385519  11.000000   0.050790 =
           0.054740   0.053790   0.019570   0.011480   0.014290
AFIX 43
H19    2   0.255653   0.955828   0.459704  11.000000  -1.200000
AFIX 0
C20    1   0.153111   1.073549   0.375093  11.000000   0.061450 =
           0.058920   0.091910   0.023190   0.020170   0.022770
AFIX 43
H20    2   0.149143   1.149017   0.442292  11.000000  -1.200000
AFIX 0
C21    1   0.095604   1.078036   0.266096  11.000000   0.058000 =
           0.080410   0.117480   0.062740   0.022140   0.023270
AFIX 43
H21    2   0.053402   1.156531   0.259133  11.000000  -1.200000
AFIX 0
C22    1   0.101074   0.965228   0.167335  11.000000   0.074090 =
           0.120950   0.086420   0.074690   0.022760   0.033590
AFIX 43
H22    2   0.062988   0.968525   0.093469  11.000000  -1.200000
AFIX 0
C23    1   0.161956   0.847365   0.175792  11.000000   0.064150 =
           0.091520   0.054520   0.037860   0.022650   0.025820
AFIX 43
H23    2   0.162127   0.770301   0.107969  11.000000  -1.200000
AFIX 0
H1A    2   0.156899   0.489769   0.193239  11.000000  -1.200000
N1     3   0.235433   0.534145   0.193630  11.000000   0.055650 =
           0.054180   0.053920   0.009910   0.026620  -0.004930
O1     4   0.236891   0.213262   0.031697  11.000000   0.075740 =
           0.065850   0.141330   0.032600   0.049860   0.016800
P1     5   0.314068   0.697653   0.296679  11.000000   0.039350 =
           0.045060   0.042380   0.017060   0.017700   0.008090
HKLF 4
END
HKLF 4
REM  AF368 in P-1
REM R1=  0.0379 for   3213 Fo > 4sig(Fo)  and  0.0460 for all   3673 data
REM    247 parameters refined using      1 restraints
;
data_global
_journal_date_recd_electronic     2012-11-30
_journal_date_accepted     2012-12-13
_journal_name_full     'Acta Crystallographica, Section E'
_journal_year     2013
_journal_volume     69
_journal_issue      1
_journal_page_first     o118
_journal_page_last     o118
_journal_paper_category     QO
_journal_paper_doi     10.1107/S1600536812050805
_journal_coeditor_code     IS5227
_publ_contact_author_name     'Jean-Michel Gr\'evy'
_publ_contact_author_address
;
Centro de Investigaciones Qu\'imicas
Universidad Aut\'onoma del Estado de Morelos. Av. Universidad 1001 Col.
Chamilpa
CP 62100
Cuernavaca Mor.
Mexico
;
_publ_contact_author_email     ' jeanmichelg@gmail.com'
_publ_contact_author_fax     '52-777-3297997'
_publ_contact_author_phone     '52-777-3297997'
_publ_section_title
;
(Furfurylamino)triphenylphosphonium bromide
;
loop_
    _publ_author_name
    _publ_author_footnote
    _publ_author_address
    'Mart\'inez de Le\'on, Carla' .
;
Centro de Investigaciones Qu\'imicas
Universidad Aut\'onoma del Estado de Morelos. Av. Universidad 1001 Col.
Chamilpa
CP 62100
Cuernavaca Mor.
Mexico
;
    'Tlahuext, Hugo' .
;
Centro de Investigaciones Qu\'imicas
Universidad Aut\'onoma del Estado de Morelos. Av. Universidad 1001 Col.
Chamilpa
CP 62100
Cuernavaca Mor.
Mexico
;
    'Flores-Parra, Angelina' .
;
Departamento de Qu\'imica, Cinvestav M\'exico, 07000 Mexico DF, Mexico
;
    'Duarte-Hern\'andez, Ang\'elica Mar\'ia' .
;
Departamento de Qu\'imica, Cinvestav M\'exico, 07000 Mexico DF, Mexico
;
    'Gr\'evy, Jean-Michel' .
;
Centro de Investigaciones Qu\'imicas
Universidad Aut\'onoma del Estado de Morelos. Av. Universidad 1001 Col.
Chamilpa
CP 62100
Cuernavaca Mor.
Mexico
;
