# Supplementary material for: (Furfuryl­amino)­triphenyl­phospho­nium bromide
Source: Acta Crystallogr Sect E Struct Rep Online. 2012 Dec 22;69(Pt 1):o118. doi: 10.1107/S1600536812050805 (PMC3588329; doi:10.1107/S1600536812050805)
Supplement: Supplementary file 2 [file e-69-0o118-Isup2.hkl]

# 
# h,k,l, Fc-squared, Fo-squared, sigma(Fo-squared) and status flag 
# 
data_I
_shelx_title ' AF368 in P-1' 
_shelx_refln_list_code          4 
_shelx_F_calc_maximum       82.83 
_exptl_crystal_F_000       448.00 
_reflns_d_resolution_high  0.8409 
 
loop_ 
 _symmetry_equiv_pos_as_xyz 
 'x, y, z' 
 '-x, -y, -z' 
 
_cell_length_a     9.5190 
_cell_length_b     9.8120 
_cell_length_c    12.7260 
_cell_angle_alpha 110.300 
_cell_angle_beta  104.885 
_cell_angle_gamma  96.812 
 
_shelx_F_squared_multiplier     1.000 
 
loop_ 
 _refln_index_h 
 _refln_index_k 
 _refln_index_l 
 _refln_F_squared_calc 
 _refln_F_squared_meas 
 _refln_F_squared_sigma 
 _refln_observed_status 
   2   0   0     3137.53     2862.67     78.55 o 
   3   0   0     1824.53     1878.12     26.36 o 
   4   0   0       34.06       29.43      2.17 o 
   5   0   0     2968.86     3044.97     56.54 o 
   6   0   0      421.53      490.11     11.86 o 
   7   0   0       65.24       62.48      2.61 o 
   8   0   0      140.09      151.11     10.65 o 
   9   0   0      441.59      411.85     12.23 o 
  10   0   0      176.57      171.55     12.07 o 
 -10   1   0       58.28       65.96     10.45 o 
  -9   1   0      122.10      119.82      3.27 o 
  -8   1   0      389.86      398.67      8.33 o 
  -7   1   0       20.67       24.14      2.05 o 
  -6   1   0      757.89      762.52     12.55 o 
  -5   1   0     1313.49     1286.34     20.80 o 
  -4   1   0      805.33      853.98     21.85 o 
  -3   1   0     1943.15     1757.30     29.10 o 
  -2   1   0     2201.38     2338.90    134.02 o 
   2   1   0     2509.67     2616.02     57.76 o 
   3   1   0      565.35      451.05      8.65 o 
   4   1   0     1626.96     1689.47     31.09 o 
   5   1   0        5.91        5.55      3.59 o 
   6   1   0        5.04        4.69      3.07 o 
   7   1   0        3.11        1.77      6.52 o 
   8   1   0      229.66      225.45     16.63 o 
   9   1   0      292.62      309.07     10.48 o 
  10   1   0       11.76       11.90      6.25 o 
 -10   2   0       38.42       38.04      2.22 o 
  -9   2   0      499.00      503.89      9.36 o 
  -8   2   0      175.90      195.94     11.38 o 
  -7   2   0       21.24       30.96      2.55 o 
  -6   2   0      849.35      903.31     15.08 o 
  -5   2   0      342.98      334.24     11.05 o 
  -4   2   0     1508.14     1561.70     48.07 o 
  -3   2   0     2077.29     2176.12     71.32 o 
  -2   2   0      690.40      665.94     30.98 o 
   1   2   0     1162.67      974.84     32.28 o 
   2   2   0     2502.79     2643.63     82.91 o 
   3   2   0     1272.09     1355.15     25.77 o 
   4   2   0      987.57     1054.20     37.18 o 
   5   2   0      625.13      715.62     22.63 o 
   6   2   0      172.77      166.49      7.26 o 
   7   2   0       25.35       20.04      2.63 o 
   8   2   0      631.52      632.74     14.12 o 
   9   2   0       32.84       48.46      5.99 o 
  10   2   0       25.97       15.53      6.67 o 
 -10   3   0      376.60      397.65     10.68 o 
  -9   3   0       76.00       70.13      4.80 o 
  -8   3   0       23.44       21.19      1.89 o 
  -7   3   0      243.10      236.26      8.99 o 
  -6   3   0      831.80      870.54     27.58 o 
  -5   3   0     4292.10     4370.04    238.06 o 
  -4   3   0     1040.36     1046.30     33.70 o 
  -3   3   0     1000.64     1130.42     32.06 o 
  -2   3   0      678.83      701.41     25.67 o 
  -1   3   0      913.20      684.94     15.69 o 
   1   3   0      104.33       70.79      2.51 o 
   2   3   0     2208.56     2385.48     43.17 o 
   3   3   0        6.43        8.19      1.86 o 
   4   3   0     1846.43     1845.89     29.34 o 
   5   3   0     1139.99     1145.87     31.11 o 
   6   3   0       76.70       68.60      3.50 o 
   7   3   0      148.97      153.34      9.38 o 
   8   3   0      199.41      200.93      6.80 o 
   9   3   0       80.12       73.71     11.07 o 
 -10   4   0      138.13      144.80      5.13 o 
  -9   4   0       49.60       52.09      5.56 o 
  -8   4   0      657.15      695.86     17.26 o 
  -7   4   0        6.10        5.92      1.82 o 
  -6   4   0      586.07      594.07     17.96 o 
  -5   4   0      156.27      131.42      4.11 o 
  -4   4   0      229.41      275.84     14.23 o 
  -3   4   0      245.65      265.67      7.18 o 
  -2   4   0      377.45      360.58     12.27 o 
  -1   4   0     4461.36     3630.51     80.28 o 
   0   4   0     1357.30     1410.83     64.63 o 
   1   4   0      139.73      123.28      3.43 o 
   2   4   0       25.27       25.82      2.69 o 
   3   4   0      217.03      223.62      8.63 o 
   4   4   0     1819.27     1954.63     43.74 o 
   5   4   0       89.97       93.97      2.40 o 
   6   4   0        1.89        6.03      2.37 o 
   7   4   0        0.30        3.91      3.21 o 
   8   4   0       50.93       39.15      5.34 o 
 -10   5   0       33.32       33.59      2.48 o 
  -9   5   0      198.72      193.69      5.89 o 
  -8   5   0       11.69       11.77      1.61 o 
  -7   5   0      503.24      509.37     20.02 o 
  -6   5   0      189.38      202.97      7.90 o 
  -5   5   0      252.05      227.42      9.82 o 
  -4   5   0      698.39      718.79     47.57 o 
  -3   5   0        9.83       12.63      1.83 o 
  -2   5   0     3376.81     3137.24     69.64 o 
  -1   5   0     1107.12     1036.75     43.85 o 
   0   5   0     1509.07     1627.84     67.30 o 
   1   5   0       48.58       30.53      4.65 o 
   2   5   0     1076.56     1210.71     22.34 o 
   3   5   0      876.57      913.25     17.32 o 
   4   5   0      105.39      104.56      8.04 o 
   5   5   0      657.02      710.23     15.68 o 
   6   5   0        8.67        7.63      2.59 o 
   7   5   0        7.96        7.96      3.13 o 
   8   5   0      163.62      172.51     16.26 o 
 -10   6   0      174.43      188.31      8.80 o 
  -9   6   0       98.91       95.02      3.78 o 
  -8   6   0        1.15        1.99      1.57 o 
  -7   6   0       75.97       77.42      5.28 o 
  -6   6   0      327.03      307.37     14.51 o 
  -5   6   0      270.53      280.76     15.81 o 
  -4   6   0      215.01      231.87      9.41 o 
  -3   6   0      171.97      161.11      7.57 o 
  -2   6   0     1116.82     1012.75     19.14 o 
  -1   6   0      819.10      787.15     61.49 o 
   0   6   0     1593.15     1622.18     83.62 o 
   1   6   0       22.69       21.05      2.35 o 
   2   6   0      110.39      108.99      3.39 o 
   3   6   0      150.58      138.87      6.48 o 
   4   6   0      104.66      108.94      6.68 o 
   5   6   0       75.69       72.38      2.49 o 
   6   6   0       38.03       40.94      3.17 o 
   7   6   0       71.01       84.32      6.15 o 
  -9   7   0       49.47       40.01      4.23 o 
  -8   7   0        8.27       12.61     10.68 o 
  -7   7   0       38.22       41.23      4.72 o 
  -6   7   0      545.57      549.40     26.98 o 
  -5   7   0      162.07      174.51      5.22 o 
  -4   7   0       15.91       19.32      1.39 o 
  -3   7   0       38.87       40.29      1.47 o 
  -2   7   0       38.71       46.48      3.75 o 
  -1   7   0     1751.09     1752.09     89.70 o 
   0   7   0      319.27      323.48     20.26 o 
   1   7   0        0.82        0.47      1.45 o 
   2   7   0        8.23       11.97      1.62 o 
   3   7   0      117.17      127.54      4.12 o 
   4   7   0      263.37      288.64      9.93 o 
   5   7   0        1.04       -4.54      4.26 o 
   6   7   0       29.44       29.52      7.47 o 
  -9   8   0       44.22       38.16      7.52 o 
  -8   8   0        5.47       -1.69      2.86 o 
  -7   8   0      164.77      165.38     15.31 o 
  -6   8   0       17.56       20.85      1.53 o 
  -5   8   0        9.74       17.18      6.61 o 
  -4   8   0       70.62       79.17      2.08 o 
  -3   8   0       62.68       63.39      4.78 o 
  -2   8   0      876.18      952.08     46.00 o 
  -1   8   0       66.96       62.55      3.08 o 
   0   8   0       60.59       75.93      4.53 o 
   1   8   0       20.95       21.55      2.81 o 
   2   8   0       44.32       42.07      2.01 o 
   3   8   0      248.37      262.77     11.30 o 
   4   8   0        9.29       11.95      3.08 o 
   5   8   0       28.98       29.52      4.22 o 
  -8   9   0       25.69       13.81      5.13 o 
  -7   9   0       60.62       58.21      2.56 o 
  -6   9   0       80.80       82.62      6.49 o 
  -5   9   0      159.65      147.33     10.36 o 
  -4   9   0        1.72        3.15      0.83 o 
  -3   9   0        4.97        6.48      2.74 o 
  -2   9   0      320.68      279.19      8.46 o 
  -1   9   0       18.38       22.95      3.01 o 
   0   9   0       93.07       84.93      2.36 o 
   1   9   0       20.85       23.49      1.67 o 
   2   9   0      186.53      166.51     11.87 o 
   3   9   0        7.41        6.06      1.37 o 
  -6  10   0       77.49       95.31      8.03 o 
  -5  10   0       13.78       16.52      3.95 o 
  -4  10   0        0.29        1.12      3.30 o 
  -3  10   0       47.49       35.67      8.11 o 
  -2  10   0       87.45       96.16      3.73 o 
  -1  10   0       80.52       80.81      3.35 o 
   0  10   0       20.59       13.57      3.69 o 
   1  10   0       10.19       15.05      3.41 o 
   2  10   0        3.73       11.97      8.65 o 
   1 -11   1       11.91       10.01      2.61 o 
   2 -11   1        0.18        0.47      2.83 o 
   3 -11   1        7.26        2.12      3.42 o 
   4 -11   1       74.71       64.74      6.79 o 
  -2 -10   1        2.02        2.55      2.28 o 
  -1 -10   1        6.48        5.78      2.87 o 
   0 -10   1       19.39        9.67      3.83 o 
   1 -10   1        7.79       11.21      2.67 o 
   2 -10   1       18.46       23.45      3.51 o 
   3 -10   1      155.93      153.53     15.25 o 
   4 -10   1       17.11       11.39      3.89 o 
   5 -10   1       29.33       41.37      6.43 o 
   6 -10   1       48.13       45.50      7.02 o 
  -4  -9   1       11.91       13.42      5.59 o 
  -3  -9   1       20.14        9.54      3.06 o 
  -2  -9   1       63.92       82.58      2.86 o 
  -1  -9   1        4.30        3.00      3.02 o 
   0  -9   1      195.28      181.59     13.92 o 
   1  -9   1      148.75      155.66      5.05 o 
   2  -9   1       21.10       22.62      2.39 o 
   3  -9   1       54.89       81.96      4.10 o 
   4  -9   1       40.36       33.52      2.84 o 
   5  -9   1      200.06      164.33      8.88 o 
   6  -9   1        8.96        9.11      1.38 o 
   7  -9   1       31.89       31.53      3.45 o 
   8  -9   1       25.14       26.30      5.16 o 
  -5  -8   1       28.08       29.87      2.73 o 
  -4  -8   1        0.06       -2.31      4.09 o 
  -3  -8   1        6.54        8.77      1.81 o 
  -2  -8   1       63.06       52.72      3.52 o 
  -1  -8   1      354.04      371.77     22.10 o 
   0  -8   1      129.85      126.83      5.77 o 
   1  -8   1       24.78       24.72      2.14 o 
   2  -8   1       27.96       34.43      5.64 o 
   3  -8   1      617.14      633.18     39.73 o 
   4  -8   1      252.87      255.19      8.07 o 
   5  -8   1      113.32      123.71      4.88 o 
   6  -8   1        0.38        1.53      1.15 o 
   7  -8   1       30.18       32.95      2.99 o 
   8  -8   1       64.54       61.36     15.40 o 
   9  -8   1      131.49      119.37      5.76 o 
  -7  -7   1       39.42       25.58      5.67 o 
  -6  -7   1        0.37        0.59      2.63 o 
  -5  -7   1        4.31        4.88      2.17 o 
  -4  -7   1       51.04       42.78      3.03 o 
  -3  -7   1       21.35       18.44      2.19 o 
  -2  -7   1      613.01      606.54     24.79 o 
  -1  -7   1      180.32      186.98     12.08 o 
   0  -7   1      275.93      264.79     12.96 o 
   1  -7   1       78.24       71.96      8.35 o 
   2  -7   1       24.33       25.79      1.97 o 
   3  -7   1      583.72      594.88     22.87 o 
   4  -7   1      641.80      631.48     25.91 o 
   5  -7   1       92.15       86.91      9.56 o 
   6  -7   1       94.18       81.61      9.06 o 
   7  -7   1      155.13      132.13      9.15 o 
   8  -7   1      124.64      149.01     10.09 o 
   9  -7   1        5.74        3.45      4.93 o 
  -7  -6   1      106.26       96.11      9.53 o 
  -6  -6   1       67.11       59.50      3.92 o 
  -5  -6   1      546.66      582.48     12.34 o 
  -4  -6   1       30.15       27.60      3.40 o 
  -3  -6   1      114.05      127.94      3.81 o 
  -2  -6   1      300.84      335.59     31.25 o 
  -1  -6   1       31.13       28.12      3.82 o 
   0  -6   1     1359.39     1472.15     83.65 o 
   1  -6   1      187.66      152.19     13.75 o 
   2  -6   1     1185.78     1173.85     61.81 o 
   3  -6   1       74.67       72.56      3.47 o 
   4  -6   1      183.16      176.30      9.68 o 
   5  -6   1      554.92      544.01     14.13 o 
   6  -6   1       54.53       56.08      6.20 o 
   7  -6   1      278.51      286.39     16.00 o 
   8  -6   1       38.60       29.56      2.60 o 
   9  -6   1       30.87       28.09      3.03 o 
  10  -6   1        1.04        1.37      2.65 o 
  -8  -5   1        3.38       -4.60      5.13 o 
  -7  -5   1      273.87      273.25     12.92 o 
  -6  -5   1      179.12      163.66      5.65 o 
  -5  -5   1      203.40      204.41      8.49 o 
  -4  -5   1        1.85        1.32      1.89 o 
  -3  -5   1        8.16        4.62      3.32 o 
  -2  -5   1      529.69      595.86     14.02 o 
  -1  -5   1     1793.70     1754.64     38.95 o 
   0  -5   1       51.80       50.17      2.59 o 
   1  -5   1      508.32      471.87     19.50 o 
   2  -5   1        4.73       11.95      3.34 o 
   3  -5   1       73.03       68.59      3.10 o 
   4  -5   1      884.16      784.88     19.15 o 
   5  -5   1      589.92      580.59     20.21 o 
   6  -5   1      173.92      175.14      7.61 o 
   7  -5   1       68.60       72.67      5.39 o 
   8  -5   1      244.62      269.82      8.34 o 
   9  -5   1      126.51      117.83      5.09 o 
  10  -5   1       56.34       53.98      4.72 o 
  -9  -4   1       14.16       19.67      4.46 o 
  -8  -4   1        2.43       -0.99      5.72 o 
  -7  -4   1      894.16      923.62     19.78 o 
  -6  -4   1      445.32      454.72     10.40 o 
  -5  -4   1      572.75      630.27     18.12 o 
  -4  -4   1      226.62      244.10      7.50 o 
  -3  -4   1        8.29        9.42      2.65 o 
  -2  -4   1      897.84      900.37     20.63 o 
  -1  -4   1     3207.35     3328.42    103.80 o 
   0  -4   1       48.60       36.87      2.25 o 
   1  -4   1      338.11      393.13     14.42 o 
   2  -4   1     2556.73     2403.70     43.90 o 
   3  -4   1     5146.73     4887.98    107.83 o 
   4  -4   1      722.84      698.25     21.36 o 
   5  -4   1       16.26       24.06      2.40 o 
   6  -4   1        1.60       -1.73      2.27 o 
   7  -4   1      504.70      521.11     13.73 o 
   8  -4   1      476.55      501.89     13.27 o 
   9  -4   1       50.98       45.68      5.70 o 
  10  -4   1        1.04        3.01      2.57 o 
  -9  -3   1       17.15       14.52      7.17 o 
  -8  -3   1      100.68      108.53      7.69 o 
  -7  -3   1      248.41      236.66      6.81 o 
  -6  -3   1      206.00      224.27      5.76 o 
  -5  -3   1     1342.48     1419.71     23.33 o 
  -4  -3   1     1123.42     1080.75     17.42 o 
  -3  -3   1      140.04      117.47      3.24 o 
  -2  -3   1       14.27        5.99      1.38 o 
  -1  -3   1      772.78      746.52     12.02 o 
   0  -3   1      558.05      486.66     18.97 o 
   1  -3   1     4800.08     3893.31     85.48 o 
   2  -3   1     6861.31     5899.11    183.24 o 
   3  -3   1      230.30      169.82      4.03 o 
   4  -3   1     1023.52     1018.23     18.35 o 
   5  -3   1     1155.52     1228.33     34.64 o 
   6  -3   1       36.76       33.17      2.49 o 
   7  -3   1     1221.98     1268.97     31.83 o 
   8  -3   1        2.58       -1.06      2.80 o 
   9  -3   1        5.84        6.09      5.01 o 
  10  -3   1       32.69       33.66      5.30 o 
 -10  -2   1       54.94       70.64      6.35 o 
  -9  -2   1       44.88       33.54      6.58 o 
  -8  -2   1       24.54       23.90      2.78 o 
  -7  -2   1      298.08      314.70     11.63 o 
  -6  -2   1      768.46      821.37     16.63 o 
  -5  -2   1      332.76      362.37      6.72 o 
  -4  -2   1        8.75       11.78      1.87 o 
  -3  -2   1     1254.62     1269.75     20.19 o 
  -2  -2   1       27.74       15.30      1.85 o 
  -1  -2   1      270.67      248.03      5.95 o 
   0  -2   1     1651.81     1831.31     57.01 o 
   2  -2   1     1554.18     1384.93     31.23 o 
   3  -2   1     1316.20     1309.03     32.70 o 
   4  -2   1     2236.31     2233.84     56.31 o 
   5  -2   1      214.67      200.79      4.09 o 
   6  -2   1      633.29      667.70     20.14 o 
   7  -2   1      136.28      133.83      3.36 o 
   8  -2   1       87.46       84.47      3.59 o 
   9  -2   1      198.05      194.15      9.71 o 
  10  -2   1       25.61       27.00      2.17 o 
 -10  -1   1       31.49       35.85     15.14 o 
  -9  -1   1       30.23       35.93      9.03 o 
  -8  -1   1       50.61       60.80      3.45 o 
  -7  -1   1     1710.05     1827.85     30.66 o 
  -6  -1   1      178.99      137.44      3.52 o 
  -5  -1   1      348.25      328.90      6.95 o 
  -4  -1   1      162.52      195.09      4.55 o 
  -3  -1   1     5386.79     5230.57    114.52 o 
   2  -1   1     3544.63     3371.83     91.51 o 
   3  -1   1     5718.67     5137.91     91.84 o 
   4  -1   1     2921.82     3072.50     42.85 o 
   5  -1   1        3.15        3.18      1.07 o 
   6  -1   1       33.60       40.54      5.21 o 
   7  -1   1     1048.60     1079.36     21.35 o 
   8  -1   1      157.08      165.80      6.52 o 
   9  -1   1       60.48       60.17      2.41 o 
  10  -1   1       28.25       20.34     14.31 o 
 -10   0   1       84.71       78.03      5.51 o 
  -9   0   1      146.98      121.80      6.39 o 
  -8   0   1      429.11      454.46     15.43 o 
  -7   0   1      227.50      240.72      8.24 o 
  -6   0   1      197.69      212.12      4.83 o 
  -5   0   1     1733.24     1806.96     31.45 o 
  -4   0   1      384.34      464.25      7.04 o 
  -3   0   1     2680.27     2676.57     41.72 o 
  -2   0   1      151.81      208.44      7.02 o 
   2   0   1      284.81      352.66      5.37 o 
   3   0   1     2864.16     2827.48     51.02 o 
   4   0   1       24.95       29.64      2.18 o 
   5   0   1       76.49       66.14      2.60 o 
   6   0   1     1168.91     1167.91     36.24 o 
   7   0   1      625.05      644.48     13.83 o 
   8   0   1        2.80       12.28      5.96 o 
   9   0   1        0.07        7.91      5.67 o 
  10   0   1        8.92       10.69      4.96 o 
 -11   1   1      172.24      191.56     36.71 o 
 -10   1   1       17.06       25.92     11.04 o 
  -9   1   1      154.77      140.39      8.59 o 
  -8   1   1      422.92      406.47      6.35 o 
  -7   1   1      373.30      379.03      8.11 o 
  -6   1   1     1322.92     1384.34     23.52 o 
  -5   1   1     1141.18     1212.45     23.85 o 
  -4   1   1      665.29      701.19     15.83 o 
  -3   1   1     1404.33     1542.16     21.89 o 
  -2   1   1     2115.12     2209.83     80.05 o 
   2   1   1     1434.09     1330.24     27.80 o 
   3   1   1       84.21       45.81      2.14 o 
   4   1   1     1670.61     1661.63     36.27 o 
   5   1   1      354.07      327.63      8.77 o 
   6   1   1     1102.11     1224.15     57.83 o 
   7   1   1        7.52       11.85      3.48 o 
   8   1   1       25.51       22.22      3.25 o 
   9   1   1       35.74       36.97     12.63 o 
  10   1   1        7.35        3.63      4.21 o 
 -11   2   1       67.98       75.88     10.68 o 
 -10   2   1        1.64        2.84      1.41 o 
  -9   2   1       96.86       86.80      2.92 o 
  -8   2   1      558.13      577.54      9.49 o 
  -7   2   1     2795.05     3075.40     43.70 o 
  -6   2   1       85.24       78.27      2.28 o 
  -5   2   1       27.01       21.24      1.41 o 
  -4   2   1        0.44        4.38      1.31 o 
  -3   2   1      359.01      357.80      5.32 o 
  -2   2   1     4625.41     4416.44     96.29 o 
  -1   2   1      617.75      591.15     22.91 o 
   0   2   1     3293.81     3317.68    102.27 o 
   1   2   1        2.73        1.42      1.71 o 
   2   2   1     1737.33     1868.77     45.62 o 
   3   2   1     1592.52     1574.56     41.15 o 
   4   2   1      200.41      182.11      6.30 o 
   5   2   1      955.49      961.68     36.44 o 
   6   2   1      112.73      141.71      7.20 o 
   7   2   1      598.93      575.50     15.57 o 
   8   2   1      152.56      165.03      6.42 o 
   9   2   1       36.67       14.20      7.91 o 
 -11   3   1       38.89       32.42      3.69 o 
 -10   3   1       43.29       48.52      4.46 o 
  -9   3   1       57.67       45.62      4.97 o 
  -8   3   1      363.81      338.69      6.46 o 
  -7   3   1      764.14      780.88     12.79 o 
  -6   3   1      135.59      144.39      8.77 o 
  -5   3   1      552.76      535.97      8.16 o 
  -4   3   1      303.31      298.37      4.68 o 
  -3   3   1     1430.53     1453.77     39.79 o 
  -2   3   1       69.44       88.25      2.65 o 
  -1   3   1      792.37      783.89     23.13 o 
   0   3   1      526.37      484.88     40.07 o 
   1   3   1     1950.97     1989.46     63.38 o 
   2   3   1     3608.83     3626.70     93.42 o 
   3   3   1      744.21      752.73     17.08 o 
   4   3   1       62.45       54.38      6.36 o 
   5   3   1       80.96       86.92      2.45 o 
   6   3   1      574.73      605.29     16.11 o 
   7   3   1      291.02      330.74      9.54 o 
   8   3   1       28.81       27.21      3.17 o 
   9   3   1        8.80        5.61      5.93 o 
 -10   4   1        6.80        3.82      1.95 o 
  -9   4   1      504.39      516.17     13.77 o 
  -8   4   1      100.31      109.86      2.80 o 
  -7   4   1      407.01      420.02      7.91 o 
  -6   4   1      140.72      154.57      5.91 o 
  -5   4   1      574.38      596.08     10.24 o 
  -4   4   1     1712.25     1674.05     49.06 o 
  -3   4   1      752.15      851.99     24.17 o 
  -2   4   1     2838.87     2734.40    152.76 o 
  -1   4   1       46.59       64.78      2.13 o 
   0   4   1      959.75      995.54     38.57 o 
   1   4   1     2449.27     2616.70    126.41 o 
   2   4   1      161.85      153.13      5.61 o 
   3   4   1      300.41      299.31     11.71 o 
   4   4   1      142.02      147.96      5.39 o 
   5   4   1       98.69      118.80      2.98 o 
   6   4   1      433.06      429.59     17.92 o 
   7   4   1        9.02        8.54      3.21 o 
   8   4   1        2.99       10.46      6.69 o 
 -10   5   1        8.40        7.45      2.73 o 
  -9   5   1       93.88      107.15      4.18 o 
  -8   5   1       84.37       83.91      2.69 o 
  -7   5   1     1029.21     1013.63     26.10 o 
  -6   5   1      132.03      141.17      3.83 o 
  -5   5   1      157.50      162.45      6.90 o 
  -4   5   1       55.64       56.00      1.84 o 
  -3   5   1      394.53      356.15      9.62 o 
  -2   5   1      986.56      972.53     26.88 o 
  -1   5   1       12.44        6.20      1.36 o 
   0   5   1      916.34      924.38     29.92 o 
   1   5   1      213.04      207.60      4.64 o 
   2   5   1      122.71      119.75      3.92 o 
   3   5   1      397.61      400.56     13.68 o 
   4   5   1       30.32       27.92      3.86 o 
   5   5   1      611.13      672.63     13.30 o 
   6   5   1        2.86        0.70      1.37 o 
   7   5   1       42.82       38.81      8.48 o 
 -10   6   1        1.71       -3.10      2.52 o 
  -9   6   1       65.87       68.27      2.89 o 
  -8   6   1      305.15      327.09      8.08 o 
  -7   6   1      187.35      198.81      8.19 o 
  -6   6   1        2.36        3.93      1.39 o 
  -5   6   1       38.76       36.63      3.41 o 
  -4   6   1      635.49      615.63     37.15 o 
  -3   6   1     2286.57     2267.70     90.15 o 
  -2   6   1        4.70       -0.81      1.44 o 
  -1   6   1       19.16       25.30      2.23 o 
   0   6   1        4.74        5.79      1.29 o 
   1   6   1       95.59      107.44      4.17 o 
   2   6   1      791.55      829.87     25.71 o 
   3   6   1      130.47      130.97      5.27 o 
   4   6   1       63.12       72.17      2.57 o 
   5   6   1        5.11        6.06      1.60 o 
   6   6   1      144.47      148.31      5.96 o 
   7   6   1       61.45       73.70      6.02 o 
  -9   7   1      210.08      231.02     13.95 o 
  -8   7   1       48.27       46.38      3.07 o 
  -7   7   1       42.20       49.46      3.15 o 
  -6   7   1       89.36       98.18      3.16 o 
  -5   7   1      313.69      281.21     20.44 o 
  -4   7   1      247.46      254.16      8.44 o 
  -3   7   1        7.57        7.83      2.25 o 
  -2   7   1      385.56      411.62     14.28 o 
  -1   7   1      228.98      210.46      5.86 o 
   0   7   1      210.96      212.59      4.67 o 
   1   7   1      298.45      307.05      6.17 o 
   2   7   1      108.75       97.57      6.05 o 
   3   7   1       15.65       14.86      2.50 o 
   4   7   1        5.46        5.71      1.62 o 
   5   7   1      133.55      124.07      4.47 o 
   6   7   1       50.51       64.03     10.65 o 
  -9   8   1       58.28       64.23      6.29 o 
  -8   8   1       41.34       48.18      4.69 o 
  -7   8   1      204.28      213.65     14.87 o 
  -6   8   1        2.01        2.91      2.83 o 
  -5   8   1      168.61      152.30      9.44 o 
  -4   8   1       97.24       86.06      5.21 o 
  -3   8   1      110.53       98.20      4.55 o 
  -2   8   1       19.90       21.09      2.11 o 
  -1   8   1       45.81       47.59      2.44 o 
   0   8   1      292.56      300.95      6.29 o 
   1   8   1      158.77      158.23      6.64 o 
   2   8   1      149.44      156.07     11.10 o 
   3   8   1        2.94        4.22      1.37 o 
   4   8   1       31.83       33.71      4.79 o 
  -7   9   1        7.42        0.95      3.52 o 
  -6   9   1        9.17        2.84      3.26 o 
  -5   9   1        7.63        8.07      2.48 o 
  -4   9   1       50.65       45.80      2.14 o 
  -3   9   1      319.20      335.85     10.17 o 
  -2   9   1        1.21       -3.24      2.69 o 
  -1   9   1      105.27      109.77      3.81 o 
   0   9   1       12.28       11.69      2.13 o 
   1   9   1       38.43       55.85      6.25 o 
   2   9   1       68.74       66.00      4.60 o 
   3   9   1        4.51        2.22      2.53 o 
  -6  10   1        3.02        9.88      3.56 o 
  -5  10   1        6.61        6.66      5.58 o 
  -4  10   1      180.33      199.75      9.80 o 
  -3  10   1        0.74        1.48      4.51 o 
  -2  10   1        5.89        5.45      3.18 o 
  -1  10   1        5.72        6.02      2.57 o 
   0  10   1       18.77       25.43      3.78 o 
   1  10   1       33.55       50.34     10.36 o 
   0 -11   2        9.84        2.76      2.90 o 
   1 -11   2       14.15       18.12      3.60 o 
   2 -11   2       23.77       25.38      5.08 o 
   3 -11   2        1.76        3.30      3.84 o 
   4 -11   2       46.23       37.12      5.61 o 
  -3 -10   2       15.97       16.02      2.31 o 
  -2 -10   2      139.00      126.45      5.43 o 
  -1 -10   2       18.27       26.25      4.21 o 
   0 -10   2       36.26       41.12      4.78 o 
   1 -10   2        7.97       18.79      3.60 o 
   2 -10   2       17.57       19.48      1.92 o 
   3 -10   2      112.93      125.88      7.85 o 
   4 -10   2        1.96        2.71      3.78 o 
   5 -10   2       41.43       53.11      7.14 o 
   6 -10   2       40.35       51.34      6.02 o 
  -5  -9   2        1.84       -1.95      3.49 o 
  -4  -9   2       26.56       21.73      2.73 o 
  -3  -9   2      131.47      134.27      8.61 o 
  -2  -9   2      133.59      161.10      9.92 o 
  -1  -9   2        2.31       -0.36      1.49 o 
   0  -9   2       31.67       28.20      1.74 o 
   1  -9   2       25.77       28.77      2.98 o 
   2  -9   2      278.40      299.54     20.68 o 
   3  -9   2       63.32       67.22      6.08 o 
   4  -9   2       15.03       17.86      2.69 o 
   5  -9   2        4.51        7.68      1.66 o 
   6  -9   2       19.10       20.97      1.70 o 
   7  -9   2      225.82      237.18     13.22 o 
   8  -9   2       30.75       23.82      3.34 o 
  -6  -8   2       25.48       31.45      4.08 o 
  -5  -8   2       62.03       58.17      5.18 o 
  -4  -8   2       66.45       65.02      3.11 o 
  -3  -8   2      163.85      156.17     11.60 o 
  -2  -8   2      235.97      209.59     10.48 o 
  -1  -8   2        1.30       -1.41      1.43 o 
   0  -8   2      144.99      143.52     10.38 o 
   1  -8   2      159.63      160.42      5.02 o 
   2  -8   2      423.71      453.06     30.21 o 
   3  -8   2       85.46       91.45      2.79 o 
   4  -8   2       46.17       42.27      2.12 o 
   5  -8   2       56.98       46.64      4.58 o 
   6  -8   2      333.46      305.66      9.42 o 
   7  -8   2        7.73       12.75      5.13 o 
   8  -8   2        0.39        4.72      5.19 o 
  -7  -7   2       69.03       64.48     17.73 o 
  -6  -7   2       59.72       57.62      3.31 o 
  -5  -7   2      110.05      113.23     10.42 o 
  -4  -7   2      138.86      138.86      4.74 o 
  -3  -7   2      162.70      164.01      5.59 o 
  -2  -7   2      842.96      924.39     22.26 o 
  -1  -7   2       38.68       38.39      3.14 o 
   0  -7   2      136.13      139.88     10.91 o 
   1  -7   2      411.15      432.51     23.93 o 
   2  -7   2      158.31      180.61      9.88 o 
   3  -7   2      384.72      371.44     22.63 o 
   4  -7   2      220.57      201.51      8.95 o 
   5  -7   2       95.06       93.92     11.24 o 
   6  -7   2      218.38      215.06     10.18 o 
   7  -7   2       38.83       41.19      5.55 o 
   8  -7   2       24.87       13.16      5.19 o 
   9  -7   2       28.50       31.67     13.40 o 
  -8  -6   2       80.89      108.68      7.11 o 
  -7  -6   2       33.65       40.18      3.31 o 
  -6  -6   2       54.40       50.10      3.76 o 
  -5  -6   2        9.54        9.28      3.12 o 
  -4  -6   2       62.97       73.47      2.96 o 
  -3  -6   2     1455.94     1552.34     35.61 o 
  -2  -6   2      113.19      113.74      4.30 o 
  -1  -6   2        2.04        4.50      1.82 o 
   0  -6   2       20.05       26.75      2.21 o 
   1  -6   2       47.95       64.24      4.83 o 
   2  -6   2     1056.58     1061.14     64.24 o 
   3  -6   2      359.13      318.34     17.09 o 
   4  -6   2      265.49      251.05      7.30 o 
   5  -6   2      205.79      211.27      6.88 o 
   6  -6   2      205.24      198.33      6.61 o 
   7  -6   2      376.96      366.20     10.74 o 
   8  -6   2      185.41      196.05      5.95 o 
   9  -6   2       24.02       22.05      4.34 o 
  -8  -5   2       91.50       93.06      6.82 o 
  -7  -5   2       20.85       27.77      5.96 o 
  -6  -5   2       84.61       86.37      8.79 o 
  -5  -5   2        4.56        5.10      0.99 o 
  -4  -5   2     1621.88     1726.53     32.60 o 
  -3  -5   2      874.95      927.91     17.85 o 
  -2  -5   2       59.44       67.71      5.74 o 
  -1  -5   2      177.23      198.79      3.77 o 
   0  -5   2      542.88      570.16     22.55 o 
   1  -5   2     1393.98     1452.81     98.04 o 
   2  -5   2     1538.64     1476.21     49.82 o 
   3  -5   2       51.81       50.26      4.96 o 
   4  -5   2       23.74       21.79      5.37 o 
   5  -5   2      591.61      595.41     21.13 o 
   6  -5   2     1033.12      995.96     28.65 o 
   7  -5   2       51.73       52.52      2.65 o 
   8  -5   2       35.98       39.31      3.08 o 
   9  -5   2        1.41       -3.85      2.69 o 
  10  -5   2       45.83       54.65      6.37 o 
  -9  -4   2      119.67      129.40     10.06 o 
  -8  -4   2       70.57       69.57      8.17 o 
  -7  -4   2      325.76      316.43      8.10 o 
  -6  -4   2      388.73      405.59      9.22 o 
  -5  -4   2       49.91       45.49      3.43 o 
  -4  -4   2      561.51      561.88     11.39 o 
  -3  -4   2      116.69      145.76      4.00 o 
  -2  -4   2     1522.20     1600.41     25.62 o 
  -1  -4   2     2162.75     2176.85     34.15 o 
   0  -4   2     2085.63     2122.64     58.76 o 
   1  -4   2        4.66        5.85      1.06 o 
   2  -4   2     1801.35     1709.57     38.33 o 
   3  -4   2       54.16       43.71      2.39 o 
   4  -4   2       68.90       67.30      5.42 o 
   5  -4   2     1740.04     1666.95     52.02 o 
   6  -4   2      596.83      568.20     28.88 o 
   7  -4   2      299.02      307.08      7.15 o 
   8  -4   2       62.38       60.13      6.44 o 
   9  -4   2       49.18       42.60      5.06 o 
  10  -4   2      162.74      169.44      7.53 o 
 -10  -3   2       19.42       39.43     23.93 o 
  -9  -3   2       58.03       53.34      4.65 o 
  -8  -3   2      170.48      191.52      6.39 o 
  -7  -3   2      254.26      239.28      5.51 o 
  -6  -3   2       13.72        7.98      2.03 o 
  -5  -3   2      625.97      667.37     13.34 o 
  -4  -3   2       55.01       57.69      3.44 o 
  -3  -3   2     1688.20     1764.40     34.25 o 
  -2  -3   2     2268.48     2440.45     38.22 o 
  -1  -3   2     1880.27     2024.13     31.55 o 
   0  -3   2       42.49       27.98      1.91 o 
   1  -3   2      465.57      377.15     14.84 o 
   2  -3   2     3495.69     2968.47     66.57 o 
   3  -3   2       20.67       28.09      2.48 o 
   4  -3   2      874.49      909.41     27.04 o 
   5  -3   2      659.52      680.67     33.00 o 
   6  -3   2       54.14       57.31      3.93 o 
   7  -3   2      461.01      467.70     20.83 o 
   8  -3   2      354.96      373.93      8.47 o 
   9  -3   2       12.79       14.30      2.69 o 
  10  -3   2       26.87       23.49      4.78 o 
 -10  -2   2        1.52       -7.16      6.88 o 
  -9  -2   2      333.92      338.20     11.10 o 
  -8  -2   2      224.50      218.39      7.95 o 
  -7  -2   2      101.91       90.05      4.50 o 
  -6  -2   2        0.86       -1.48      1.72 o 
  -5  -2   2      723.02      848.64     16.20 o 
  -3  -2   2     2516.96     2411.51     58.18 o 
  -2  -2   2       97.52      147.46      4.14 o 
  -1  -2   2      981.94      969.51     17.68 o 
   1  -2   2     3740.06     2927.79     64.87 o 
   2  -2   2     2036.72     1892.74     42.38 o 
   3  -2   2       56.33       61.70      1.99 o 
   4  -2   2      375.11      363.05      6.87 o 
   5  -2   2      773.34      770.24     20.99 o 
   6  -2   2     1523.32     1607.23     35.80 o 
   7  -2   2      122.38      122.59      4.61 o 
   8  -2   2      159.61      153.58      4.57 o 
   9  -2   2       26.20       37.16      6.20 o 
  10  -2   2       56.15       56.06      6.43 o 
 -10  -1   2       70.55       80.08      8.76 o 
  -9  -1   2       39.49       40.00      5.25 o 
  -8  -1   2        5.27        3.17      2.24 o 
  -7  -1   2      343.90      357.05      7.11 o 
  -6  -1   2      869.65      874.98     14.98 o 
  -5  -1   2     1821.92     1985.52     31.89 o 
  -4  -1   2      123.36      107.35      3.14 o 
  -3  -1   2     4521.53     4569.58     70.70 o 
  -2  -1   2      585.58      719.55     22.58 o 
   1  -1   2     1872.47     1656.43    112.98 o 
   2  -1   2      833.51      736.23     15.30 o 
   3  -1   2      439.12      365.75      7.61 o 
   4  -1   2      301.14      311.55      5.81 o 
   5  -1   2     1250.63     1267.31     20.38 o 
   6  -1   2      267.68      294.82      5.53 o 
   7  -1   2        5.23        9.09      2.15 o 
   8  -1   2        3.63        4.91      2.34 o 
   9  -1   2      159.92      162.16      5.11 o 
  10  -1   2      255.09      279.66     13.93 o 
 -11   0   2        4.09        0.70      8.08 o 
 -10   0   2      140.00      136.68      8.32 o 
  -9   0   2      113.18      126.69      6.02 o 
  -8   0   2      317.53      341.80      7.83 o 
  -7   0   2      458.61      490.06      8.66 o 
  -6   0   2      514.11      522.48      9.84 o 
  -5   0   2     1891.14     2103.65     45.63 o 
  -4   0   2      939.69     1181.64     24.44 o 
  -3   0   2     2035.90     1986.13     40.83 o 
  -2   0   2     3412.12     3322.01     65.30 o 
   1   0   2      414.27      414.45      7.79 o 
   2   0   2     3636.70     3533.30     54.83 o 
   3   0   2      714.61      642.05      9.46 o 
   4   0   2     1814.74     1729.92     27.48 o 
   5   0   2      105.86      105.03      2.60 o 
   6   0   2        1.15        1.75      3.01 o 
   7   0   2       98.43       95.42      3.90 o 
   8   0   2      178.51      178.65     12.19 o 
   9   0   2      207.08      206.19     10.39 o 
  10   0   2       43.16       48.63      6.90 o 
 -11   1   2        0.59       -0.42      4.28 o 
 -10   1   2      105.52      102.45      6.22 o 
  -9   1   2      574.00      605.44     17.45 o 
  -8   1   2      280.16      257.52      4.74 o 
  -7   1   2        2.39       -1.18      2.02 o 
  -6   1   2       52.42       52.02      2.18 o 
  -5   1   2      524.76      533.84      9.35 o 
  -4   1   2     4509.85     4602.36     81.55 o 
  -3   1   2     2539.22     2715.09     48.16 o 
  -2   1   2      525.83      557.97      6.83 o 
  -1   1   2       74.72       61.45      1.43 o 
   1   1   2     1220.72     1017.79     18.48 o 
   2   1   2      391.12      326.50      5.40 o 
   3   1   2      773.03      844.14     15.46 o 
   4   1   2      973.32     1039.25     28.44 o 
   5   1   2      999.36      976.49     19.36 o 
   6   1   2      671.39      721.72     14.42 o 
   7   1   2      126.62      120.83      5.49 o 
   8   1   2      210.69      226.62     19.12 o 
   9   1   2        1.05        0.71      6.02 o 
 -11   2   2        7.96        6.66      4.44 o 
 -10   2   2      288.67      311.56     22.46 o 
  -9   2   2       26.92       30.35      2.25 o 
  -8   2   2        2.63        4.78      2.76 o 
  -7   2   2      108.28      118.01      2.68 o 
  -6   2   2       11.25        5.04      1.86 o 
  -5   2   2     3231.24     3522.17     49.09 o 
  -4   2   2     1981.59     1941.52     33.21 o 
  -3   2   2       20.38       23.98      1.02 o 
  -2   2   2      262.25      242.03      4.68 o 
  -1   2   2     3155.96     3068.37     54.94 o 
   0   2   2     3286.38     3262.71     71.65 o 
   1   2   2     1181.14     1206.49     21.86 o 
   2   2   2       31.51       36.86      1.95 o 
   3   2   2      128.46      147.41      2.82 o 
   4   2   2      895.99      897.57     23.90 o 
   5   2   2     1034.50     1026.44     16.94 o 
   6   2   2      119.19      134.09      5.05 o 
   7   2   2        5.20        4.83      2.59 o 
   8   2   2        6.36       12.38      3.32 o 
   9   2   2       10.82        3.29      9.77 o 
 -11   3   2       78.95       64.78      3.32 o 
 -10   3   2       70.28       59.18      4.43 o 
  -9   3   2       93.10       91.45      4.09 o 
  -8   3   2      238.36      244.60      6.97 o 
  -7   3   2      144.95      149.60      4.20 o 
  -6   3   2     1334.03     1411.95     23.46 o 
  -5   3   2      625.58      701.49     10.82 o 
  -4   3   2      184.77      157.27      4.24 o 
  -3   3   2     1540.58     1637.18     37.84 o 
  -2   3   2     2500.48     2503.11     45.19 o 
  -1   3   2     1977.07     1946.40     44.17 o 
   0   3   2      200.84      152.98     10.12 o 
   1   3   2     1803.82     1728.31     37.82 o 
   2   3   2      207.48      202.36     11.74 o 
   3   3   2       12.69       10.16      2.14 o 
   4   3   2      874.66      860.40     16.55 o 
   5   3   2      228.97      229.07     10.33 o 
   6   3   2        0.02        1.37      1.23 o 
   7   3   2       39.57       41.06      3.81 o 
   8   3   2       57.12       51.16      6.26 o 
 -11   4   2       26.76       34.12     11.49 o 
 -10   4   2       89.99       85.03      4.36 o 
  -9   4   2      224.81      222.66      5.35 o 
  -8   4   2      172.98      185.90      7.45 o 
  -7   4   2       46.12       59.39      3.11 o 
  -6   4   2      528.90      560.42     13.90 o 
  -5   4   2      371.39      375.68      9.80 o 
  -4   4   2     1799.60     1798.46     42.85 o 
  -3   4   2      409.30      380.14      6.61 o 
  -2   4   2     1130.51     1110.14     51.87 o 
  -1   4   2        9.96       13.21      1.51 o 
   0   4   2      346.37      381.77      9.09 o 
   1   4   2      240.51      179.16     12.69 o 
   2   4   2      224.86      226.58     15.10 o 
   3   4   2      741.25      801.52     15.71 o 
   4   4   2      174.32      176.02      4.57 o 
   5   4   2      235.19      248.39      5.93 o 
   6   4   2        7.14        6.91      2.92 o 
   7   4   2       84.15       76.98      3.71 o 
   8   4   2      101.17      104.11      6.56 o 
 -10   5   2      146.39      159.20      6.07 o 
  -9   5   2       90.86       98.01      7.42 o 
  -8   5   2       13.82       17.42      1.65 o 
  -7   5   2        1.37        9.14      2.09 o 
  -6   5   2      269.35      261.27      7.59 o 
  -5   5   2     1730.86     1866.29     45.54 o 
  -4   5   2      409.61      456.69      8.68 o 
  -3   5   2       41.97       49.52      3.13 o 
  -2   5   2       43.37       43.59      2.87 o 
  -1   5   2      359.95      340.37      6.34 o 
   0   5   2     2107.48     2205.81     69.74 o 
   1   5   2       84.34       73.86      2.47 o 
   2   5   2        7.49        6.01      1.13 o 
   3   5   2       91.11       83.35      3.85 o 
   4   5   2      152.32      147.09      4.08 o 
   5   5   2      249.64      238.82      5.30 o 
   6   5   2       74.91       70.62      4.00 o 
   7   5   2        0.36       -2.43     10.27 o 
 -10   6   2       54.11       59.11      6.35 o 
  -9   6   2       40.39       37.90      3.11 o 
  -8   6   2       51.48       47.42      3.15 o 
  -7   6   2      135.99      151.07      6.69 o 
  -6   6   2      413.47      423.02     13.34 o 
  -5   6   2       48.63       50.14      3.69 o 
  -4   6   2      181.83      177.32      6.18 o 
  -3   6   2        2.04        4.13      2.75 o 
  -2   6   2       86.48       84.23      2.58 o 
  -1   6   2      836.62      922.37     29.30 o 
   0   6   2      149.56      129.92      7.44 o 
   1   6   2        2.88        2.32      1.39 o 
   2   6   2       75.16       72.16      5.21 o 
   3   6   2       65.20       76.58      3.17 o 
   4   6   2      198.42      214.96      6.41 o 
   5   6   2        9.40        7.11      2.90 o 
   6   6   2       60.35       56.06      5.19 o 
  -9   7   2       88.81       96.23      5.86 o 
  -8   7   2       40.08       45.57      5.05 o 
  -7   7   2       42.18       43.81      3.86 o 
  -6   7   2      165.44      177.33      6.23 o 
  -5   7   2       67.99       69.08      5.58 o 
  -4   7   2        2.70        3.17      2.63 o 
  -3   7   2      372.49      359.88     12.01 o 
  -2   7   2      747.02      727.13     18.69 o 
  -1   7   2       79.20       70.84      3.51 o 
   0   7   2      230.92      233.72      5.24 o 
   1   7   2       84.20       83.37      2.85 o 
   2   7   2        7.77        7.16      2.04 o 
   3   7   2      213.41      222.68      6.67 o 
   4   7   2       10.47        6.65      2.17 o 
   5   7   2        2.39        9.14      4.60 o 
  -8   8   2       14.44       12.63      3.52 o 
  -7   8   2       30.26       37.08      6.05 o 
  -6   8   2       69.88       66.02      3.72 o 
  -5   8   2      416.37      430.86      8.80 o 
  -4   8   2       82.70       82.81      2.75 o 
  -3   8   2        0.95       -8.85      5.90 o 
  -2   8   2       46.39       44.29      3.39 o 
  -1   8   2      205.85      219.35      7.91 o 
   0   8   2      168.73      181.46      4.09 o 
   1   8   2        7.70        5.89      1.55 o 
   2   8   2        6.73       14.09      4.00 o 
   3   8   2       32.11       20.19      2.37 o 
   4   8   2       38.03       31.11      2.93 o 
  -7   9   2        2.44        9.61      7.82 o 
  -6   9   2      201.04      196.16     13.42 o 
  -5   9   2       14.92       17.21      3.90 o 
  -4   9   2        0.40        6.60      3.26 o 
  -3   9   2        4.05        6.99      3.50 o 
  -2   9   2       64.01       83.38      7.75 o 
  -1   9   2       19.53       22.29      4.63 o 
   0   9   2       13.98       13.26      3.94 o 
   1   9   2       13.88       10.04      3.34 o 
   2   9   2       13.86       15.65      6.40 o 
  -5  10   2       14.50       10.22      4.43 o 
  -4  10   2       10.53       16.93      9.27 o 
  -3  10   2       13.40       12.55      5.08 o 
  -2  10   2       95.99       86.59      5.78 o 
  -1  10   2        2.38       -4.74      3.16 o 
  -1 -11   3        5.81        5.19      2.99 o 
   0 -11   3        9.16        5.37      2.43 o 
   1 -11   3       43.28       30.75      4.43 o 
   2 -11   3        8.71        4.78      5.08 o 
   3 -11   3       16.19       29.39      4.31 o 
   4 -11   3       32.89       40.42      5.43 o 
  -3 -10   3        0.46       -1.79      2.40 o 
  -2 -10   3        4.21        4.55      2.18 o 
  -1 -10   3       37.72       29.57      2.06 o 
   0 -10   3      117.44      106.74      4.61 o 
   1 -10   3       86.15       88.36      3.92 o 
   2 -10   3        8.28        6.00      1.68 o 
   3 -10   3       24.39       34.64      6.26 o 
   4 -10   3       23.13       22.78      1.40 o 
   5 -10   3      158.78      176.79      6.03 o 
   6 -10   3       44.15       47.27      6.14 o 
  -5  -9   3       44.33       45.88      2.89 o 
  -4  -9   3        4.55       -0.25      3.30 o 
  -3  -9   3       33.30       30.91      3.46 o 
  -2  -9   3       20.31       14.23      2.16 o 
  -1  -9   3      249.87      235.33     13.13 o 
   0  -9   3       17.40       24.22      2.05 o 
   1  -9   3        9.41       10.31      2.75 o 
   2  -9   3       73.66       64.08      2.89 o 
   3  -9   3      104.79       98.64      9.97 o 
   4  -9   3      215.31      238.06     25.15 o 
   5  -9   3        5.24        9.30      3.39 o 
   6  -9   3        2.97        1.13      3.89 o 
   7  -9   3        2.97        8.49      2.91 o 
   8  -9   3        7.97       21.42      7.91 o 
  -6  -8   3       18.63       15.73      3.91 o 
  -5  -8   3       38.53       25.28      2.30 o 
  -4  -8   3       99.70      107.39      9.06 o 
  -3  -8   3       29.81       21.24      3.77 o 
  -2  -8   3      249.30      259.77      8.19 o 
  -1  -8   3      342.88      360.48     19.65 o 
   0  -8   3      247.79      239.30      9.78 o 
   1  -8   3      825.89      847.87     60.53 o 
   2  -8   3       21.78       19.68      1.02 o 
   3  -8   3      174.69      182.47     18.08 o 
   4  -8   3      165.95      180.83      8.70 o 
   5  -8   3        0.16       -1.04      3.07 o 
   6  -8   3       98.05      102.21      6.67 o 
   7  -8   3       32.02       28.56      7.08 o 
   8  -8   3      111.28      106.34      8.38 o 
  -7  -7   3        0.53       -6.06      7.61 o 
  -6  -7   3       29.27       27.62      5.05 o 
  -5  -7   3      419.99      423.62     14.63 o 
  -4  -7   3       39.33       38.25     10.98 o 
  -3  -7   3        5.22       -0.71      3.19 o 
  -2  -7   3       84.65       92.70      3.93 o 
  -1  -7   3        8.83        7.83      1.51 o 
   0  -7   3      576.65      601.95     34.70 o 
   1  -7   3     1038.38     1130.73     75.40 o 
   2  -7   3       49.97       61.04     11.54 o 
   3  -7   3       36.98       39.52      2.04 o 
   4  -7   3      259.47      254.57     13.06 o 
   5  -7   3      211.63      176.97      9.94 o 
   6  -7   3      200.61      159.51      8.44 o 
   7  -7   3      103.12      102.27      7.44 o 
   8  -7   3        8.87        9.45      1.21 o 
   9  -7   3       58.99       60.05      3.45 o 
  -8  -6   3        9.68       15.98      4.28 o 
  -7  -6   3       31.74       32.75      4.32 o 
  -6  -6   3      109.32       98.37      5.84 o 
  -5  -6   3      520.40      539.80     11.07 o 
  -4  -6   3       24.73       17.88      2.91 o 
  -3  -6   3       15.84       15.75      2.93 o 
  -2  -6   3      400.23      462.97     10.28 o 
  -1  -6   3     1588.95     1709.32     32.31 o 
   0  -6   3     1079.45     1084.34     40.32 o 
   1  -6   3       11.08       14.72      1.22 o 
   2  -6   3      111.04      116.07      5.12 o 
   3  -6   3      627.05      620.36     27.64 o 
   4  -6   3      812.84      761.25     19.00 o 
   5  -6   3      171.06      143.47      5.24 o 
   6  -6   3        4.05        7.52      1.87 o 
   7  -6   3        6.41       12.26      3.22 o 
   8  -6   3       74.46       68.39     16.61 o 
   9  -6   3      147.31      141.43      8.24 o 
  -9  -5   3      164.68      150.50      8.66 o 
  -8  -5   3        7.54       -1.28      5.76 o 
  -7  -5   3      159.51      161.85      9.56 o 
  -6  -5   3      157.81      160.77      7.04 o 
  -5  -5   3      159.53      155.97      3.73 o 
  -4  -5   3      491.10      496.74      9.25 o 
  -3  -5   3      277.45      299.10      5.50 o 
  -2  -5   3     1058.24     1085.13     17.48 o 
  -1  -5   3      891.80      977.01     15.72 o 
   0  -5   3      870.02     1000.89     29.60 o 
   1  -5   3      622.49      597.20     17.89 o 
   2  -5   3      275.60      228.09     13.38 o 
   3  -5   3     2774.79     2480.37     55.65 o 
   4  -5   3        3.29        3.03      2.49 o 
   5  -5   3      111.32      113.33      3.87 o 
   6  -5   3       78.64       61.21      2.76 o 
   7  -5   3       24.13       28.15      3.87 o 
   8  -5   3      457.63      465.58     11.04 o 
   9  -5   3       51.34       52.32      9.90 o 
  -9  -4   3       28.48       35.92      5.34 o 
  -8  -4   3        3.42       -0.71      3.76 o 
  -7  -4   3       25.57       23.75      2.77 o 
  -6  -4   3      230.58      209.39      5.72 o 
  -5  -4   3     1166.32     1199.51     32.09 o 
  -4  -4   3      817.80      792.09     22.54 o 
  -3  -4   3     1997.72     2272.65     31.83 o 
  -2  -4   3       65.08      112.37      3.53 o 
  -1  -4   3      357.88      328.39      5.71 o 
   0  -4   3      779.46      809.90     15.70 o 
   1  -4   3      530.26      511.15     20.14 o 
   2  -4   3      609.66      535.04     12.83 o 
   3  -4   3     1477.63     1348.55     51.39 o 
   4  -4   3      243.42      226.16     12.62 o 
   5  -4   3     1024.27     1006.45     33.24 o 
   6  -4   3      226.29      227.25      8.71 o 
   7  -4   3       63.23       60.43      3.12 o 
   8  -4   3       22.57       22.97      8.33 o 
   9  -4   3        7.79        2.52      2.88 o 
  10  -4   3       20.17       10.21      4.02 o 
 -10  -3   3      113.67      100.82      7.29 o 
  -9  -3   3        1.38       10.25     11.48 o 
  -8  -3   3        0.42        3.26      4.34 o 
  -7  -3   3      378.19      412.52      8.33 o 
  -6  -3   3     1824.56     1973.29     36.90 o 
  -5  -3   3      881.43      870.20     17.85 o 
  -4  -3   3       45.40       34.64      2.05 o 
  -3  -3   3       52.30       51.10      2.70 o 
  -2  -3   3     2046.94     2324.76     37.50 o 
   0  -3   3     1454.23     1390.90     36.00 o 
   1  -3   3      192.86      176.95      8.14 o 
   2  -3   3      343.24      320.63     11.36 o 
   3  -3   3     2942.71     2925.28    101.02 o 
   4  -3   3     1374.94     1281.62     35.14 o 
   5  -3   3      292.72      292.34      9.04 o 
   6  -3   3       80.36       73.36      2.46 o 
   7  -3   3      292.55      314.77     12.79 o 
   8  -3   3      152.47      157.51      7.30 o 
   9  -3   3      275.55      295.98     10.63 o 
  10  -3   3       65.26       76.95      7.02 o 
 -10  -2   3       19.14       29.37      8.00 o 
  -9  -2   3      175.22      153.34     13.66 o 
  -8  -2   3      191.31      175.23      5.29 o 
  -7  -2   3      467.24      511.44     11.41 o 
  -6  -2   3       50.28       33.88      4.84 o 
  -5  -2   3      531.97      630.61     11.20 o 
  -4  -2   3       25.41       48.45      2.22 o 
  -3  -2   3      444.45      447.03     10.91 o 
  -2  -2   3     2908.56     2694.18     66.32 o 
  -1  -2   3     2456.54     2639.09     50.81 o 
   0  -2   3     2246.19     2207.85     30.80 o 
   1  -2   3        5.77        7.22      1.37 o 
   2  -2   3     1222.86     1212.94     63.38 o 
   3  -2   3     2312.39     2201.56     58.17 o 
   4  -2   3      554.31      517.49     12.87 o 
   5  -2   3        7.01        8.23      2.79 o 
   6  -2   3       47.99       46.82      1.96 o 
   7  -2   3      297.51      312.56     11.70 o 
   8  -2   3      294.65      272.57      7.51 o 
   9  -2   3       37.81       40.12      3.04 o 
  10  -2   3        4.41       -1.65      4.60 o 
 -10  -1   3      226.54      253.30     20.21 o 
  -9  -1   3      314.57      304.28     27.94 o 
  -8  -1   3      114.57      134.44      8.09 o 
  -7  -1   3      177.70      191.38      4.49 o 
  -6  -1   3      135.40      158.21      6.22 o 
  -5  -1   3     1584.39     1657.73     60.75 o 
  -4  -1   3      156.60      223.37      9.02 o 
  -3  -1   3     6074.32     6657.45    144.92 o 
  -2  -1   3     3829.65     3485.70     96.34 o 
  -1  -1   3     2274.20     2259.76     49.31 o 
   1  -1   3     1452.79     1250.16     21.29 o 
   2  -1   3      800.03      707.89     11.49 o 
   3  -1   3      162.67      165.63      5.76 o 
   4  -1   3        2.54        4.52      1.27 o 
   5  -1   3       50.41       46.83      3.34 o 
   6  -1   3      499.30      497.85      8.95 o 
   7  -1   3      603.37      598.20     11.12 o 
   8  -1   3       61.77       55.82      2.71 o 
   9  -1   3       52.66       53.28     11.21 o 
 -11   0   3      282.55      287.76     10.64 o 
 -10   0   3       87.66       87.88     10.65 o 
  -9   0   3        1.40        0.86      2.23 o 
  -8   0   3        5.87        5.41      2.37 o 
  -7   0   3      326.48      365.27      7.43 o 
  -6   0   3     1258.56     1234.05     22.19 o 
  -5   0   3      791.21      745.09     13.91 o 
  -4   0   3     1132.73     1216.19     22.92 o 
  -3   0   3       48.79       56.29      1.64 o 
  -2   0   3     3696.56     3625.68     71.87 o 
  -1   0   3     4752.13     4619.81    143.11 o 
   0   0   3      595.41      517.57      9.88 o 
   2   0   3       20.57       13.07      1.01 o 
   3   0   3     2030.51     1904.94     29.97 o 
   4   0   3     2395.27     2300.82     32.44 o 
   5   0   3       83.84       81.38      2.28 o 
   6   0   3      350.37      364.54      6.75 o 
   7   0   3       37.18       45.60      6.81 o 
   8   0   3      160.92      139.30      7.26 o 
   9   0   3       35.95       34.52      8.03 o 
 -11   1   3       78.46       89.49      6.61 o 
 -10   1   3        7.24        9.42      3.12 o 
  -9   1   3       33.39       32.63      2.09 o 
  -8   1   3      168.56      167.23      3.78 o 
  -7   1   3     1079.23     1171.84     22.26 o 
  -6   1   3      675.37      665.11      9.96 o 
  -5   1   3      261.70      271.99      5.83 o 
  -4   1   3      675.43      764.56     10.12 o 
  -3   1   3     1544.49     1716.66     24.42 o 
  -2   1   3     4097.38     3952.74     55.08 o 
   0   1   3     1616.10     1643.34     36.95 o 
   1   1   3       63.45       39.73      1.42 o 
   2   1   3     1884.76     1813.07     28.37 o 
   3   1   3     1639.00     1693.26     26.60 o 
   4   1   3       69.55       68.23      2.11 o 
   5   1   3       16.34       15.94      2.24 o 
   6   1   3        0.18        0.75      2.73 o 
   7   1   3       23.90       22.83      4.30 o 
   8   1   3      220.18      215.43     14.99 o 
   9   1   3       15.94        8.56      5.90 o 
 -11   2   3       45.85       42.93      2.80 o 
 -10   2   3      158.37      156.05      4.63 o 
  -9   2   3       83.44       92.09      3.32 o 
  -8   2   3      309.34      312.00      6.53 o 
  -7   2   3     1068.21     1102.13     22.52 o 
  -6   2   3      462.92      481.50      7.52 o 
  -5   2   3     1018.57     1030.29     20.44 o 
  -4   2   3     1196.71     1186.90     15.49 o 
  -3   2   3     1324.24     1373.82     19.37 o 
  -2   2   3      467.23      468.06      7.00 o 
  -1   2   3      818.70      722.70     11.95 o 
   0   2   3       20.11       10.99      1.68 o 
   1   2   3      948.79      933.66     29.11 o 
   2   2   3     2538.02     2468.54     44.12 o 
   3   2   3      328.09      314.95      8.01 o 
   4   2   3      295.38      290.96      5.33 o 
   5   2   3        4.73        4.43      1.25 o 
   6   2   3       75.86       67.80      1.98 o 
   7   2   3      268.08      279.51     11.12 o 
   8   2   3       45.69       52.16      7.82 o 
 -11   3   3      199.13      197.24     13.97 o 
 -10   3   3       50.04       48.50      2.82 o 
  -9   3   3      192.21      219.77     10.89 o 
  -8   3   3        1.87        5.03      1.73 o 
  -7   3   3      214.58      206.81      7.60 o 
  -6   3   3      748.47      781.20     19.85 o 
  -5   3   3      105.79      105.93      2.30 o 
  -4   3   3     1338.58     1465.76     32.24 o 
  -3   3   3      548.55      539.15     11.73 o 
  -2   3   3      748.49      744.98     22.44 o 
  -1   3   3      489.05      398.17     12.35 o 
   0   3   3      468.29      423.65     10.53 o 
   1   3   3     2225.32     2614.25     75.48 o 
   2   3   3       97.43       83.88      2.30 o 
   3   3   3      220.26      210.60      4.13 o 
   4   3   3      234.12      242.74     12.75 o 
   5   3   3      121.74      118.35      6.31 o 
   6   3   3      288.83      291.74      8.59 o 
   7   3   3        7.67        3.37     10.18 o 
   8   3   3       30.54       13.69      8.56 o 
 -11   4   3       40.91       40.56      2.95 o 
 -10   4   3        0.79        0.38      4.25 o 
  -9   4   3        0.38       -2.77      1.85 o 
  -8   4   3       20.80       21.48      1.63 o 
  -7   4   3     2279.90     2513.88     55.36 o 
  -6   4   3      201.95      218.01      5.54 o 
  -5   4   3        3.44        3.63      1.60 o 
  -4   4   3       91.64       91.64      3.50 o 
  -3   4   3       26.16       15.09      1.56 o 
  -2   4   3     2032.64     2016.87     53.59 o 
  -1   4   3      924.99     1057.27     32.37 o 
   0   4   3       42.57       39.48      3.78 o 
   1   4   3      508.65      566.41     19.06 o 
   2   4   3     1200.01     1258.72     28.37 o 
   3   4   3      942.97      992.94     18.94 o 
   4   4   3       35.80       36.59      2.24 o 
   5   4   3        4.71        2.13      2.19 o 
   6   4   3       29.73       28.85      3.02 o 
   7   4   3        8.32        7.02      5.90 o 
 -10   5   3       71.45       78.42      3.81 o 
  -9   5   3      179.48      165.47      6.85 o 
  -8   5   3      120.64      113.60      4.24 o 
  -7   5   3       15.02       17.08      1.74 o 
  -6   5   3      100.79      101.73      2.54 o 
  -5   5   3       50.20       55.48      2.66 o 
  -4   5   3      159.96      173.65      4.59 o 
  -3   5   3     1650.98     1670.51     52.07 o 
  -2   5   3      129.87      102.04      3.11 o 
  -1   5   3       10.18       10.47      2.58 o 
   0   5   3       53.26       55.12      4.90 o 
   1   5   3      314.88      388.60     14.69 o 
   2   5   3      249.38      251.74      5.58 o 
   3   5   3       82.14       67.90      2.71 o 
   4   5   3        0.70        1.96      1.96 o 
   5   5   3       20.31       18.89      2.99 o 
   6   5   3      186.37      191.62      9.94 o 
 -10   6   3       58.96       78.73     11.77 o 
  -9   6   3       31.11       38.06      6.82 o 
  -8   6   3       98.42       91.57      3.53 o 
  -7   6   3       51.25       49.18      1.96 o 
  -6   6   3       27.38       22.96      1.74 o 
  -5   6   3      245.08      214.49      5.80 o 
  -4   6   3      673.86      720.58     29.51 o 
  -3   6   3      336.82      359.39     16.96 o 
  -2   6   3      235.89      246.19      7.24 o 
  -1   6   3      187.76      204.22      3.71 o 
   0   6   3       54.39       60.01      9.03 o 
   1   6   3      678.79      694.70     17.62 o 
   2   6   3       27.83       27.70      3.03 o 
   3   6   3       34.93       34.35      1.77 o 
   4   6   3       31.91       36.17      3.34 o 
   5   6   3       25.96       20.37      3.34 o 
  -9   7   3       19.82       25.86      8.20 o 
  -8   7   3       71.38       71.61      4.11 o 
  -7   7   3      402.81      390.55     14.53 o 
  -6   7   3        8.57       15.32      1.93 o 
  -5   7   3       73.24       79.59      5.13 o 
  -4   7   3       51.56       46.76      2.05 o 
  -3   7   3      240.55      241.66      5.81 o 
  -2   7   3      650.01      734.10     18.39 o 
  -1   7   3        4.73        5.71      1.24 o 
   0   7   3       24.34       26.18      4.13 o 
   1   7   3       95.88       79.76      5.41 o 
   2   7   3       62.83       59.52      4.02 o 
   3   7   3       81.63       89.79      3.83 o 
   4   7   3       14.16       17.03      2.53 o 
  -8   8   3      153.99      159.81     10.92 o 
  -7   8   3       32.49       33.16      8.68 o 
  -6   8   3       16.60       18.37      3.61 o 
  -5   8   3        3.04        3.42      1.71 o 
  -4   8   3       13.49       14.48      1.48 o 
  -3   8   3       50.98       60.77      3.07 o 
  -2   8   3       62.11       59.96      4.43 o 
  -1   8   3      125.74      118.80      7.85 o 
   0   8   3        5.54        6.54      1.42 o 
   1   8   3      111.94      141.64     11.35 o 
   2   8   3       71.98       81.32      3.78 o 
   3   8   3        1.36        3.68      2.21 o 
  -7   9   3       48.04       44.57      4.78 o 
  -6   9   3        4.18        9.87      3.75 o 
  -5   9   3       21.44       20.74      4.39 o 
  -4   9   3       98.97      115.41      7.14 o 
  -3   9   3       48.84       52.40      6.64 o 
  -2   9   3       73.81       90.48      4.76 o 
  -1   9   3        4.89        6.37      3.84 o 
   0   9   3       23.91       23.19      3.66 o 
   1   9   3      108.61       96.19     14.28 o 
  -1 -11   4       25.77       29.27      4.34 o 
   0 -11   4        9.22       16.62      3.39 o 
   1 -11   4        1.90        2.77      3.66 o 
   2 -11   4       13.27        7.49      3.89 o 
   3 -11   4      121.76      105.75      8.67 o 
   4 -11   4       35.70       36.29      5.43 o 
  -4 -10   4       12.59       17.45      5.33 o 
  -3 -10   4       13.03       12.91      2.39 o 
  -2 -10   4       59.38       85.16      3.74 o 
  -1 -10   4        2.50        5.33      2.22 o 
   0 -10   4       53.02       32.67      4.13 o 
   1 -10   4       65.05       59.99      5.60 o 
   2 -10   4       58.25       70.97      7.44 o 
   3 -10   4       48.54       52.83      2.88 o 
   4 -10   4        5.78        7.55      1.93 o 
   5 -10   4       15.47       11.98      2.58 o 
   6 -10   4        3.74        5.25      4.96 o 
  -5  -9   4       24.43       19.17      4.59 o 
  -4  -9   4       59.18       63.68      4.07 o 
  -3  -9   4       53.51       49.85      4.53 o 
  -2  -9   4       82.70       63.22      3.77 o 
  -1  -9   4      133.81      115.35      5.54 o 
   0  -9   4       12.54       16.04      1.76 o 
   1  -9   4       50.06       63.34      5.31 o 
   2  -9   4      421.47      495.50     54.41 o 
   3  -9   4       48.52       51.50      4.01 o 
   4  -9   4       90.71       75.78      4.10 o 
   5  -9   4       49.34       34.12      2.79 o 
   6  -9   4       63.16       66.30      3.91 o 
   7  -9   4       74.06       76.25      7.26 o 
  -6  -8   4       34.43       36.34      2.45 o 
  -5  -8   4        0.50       -0.39      1.86 o 
  -4  -8   4       10.28       18.53      6.49 o 
  -3  -8   4        1.01        2.16      2.63 o 
  -2  -8   4      444.63      460.43     14.83 o 
  -1  -8   4      397.98      417.92     21.05 o 
   0  -8   4       11.91       18.05      1.77 o 
   1  -8   4        1.89        1.80      3.25 o 
   2  -8   4        1.44        2.15      2.06 o 
   3  -8   4      248.51      236.68     33.40 o 
   4  -8   4      582.44      575.01     21.29 o 
   5  -8   4       38.35       35.04      2.70 o 
   6  -8   4        4.51       14.10      5.02 o 
   7  -8   4       74.01       86.04      9.03 o 
   8  -8   4       89.73       81.14      7.97 o 
  -7  -7   4       83.26       89.30     10.47 o 
  -6  -7   4        2.23        0.87      1.03 o 
  -5  -7   4       81.65       67.61      5.29 o 
  -4  -7   4       12.84       11.16      2.08 o 
  -3  -7   4      594.70      643.84     13.59 o 
  -2  -7   4      508.60      564.06     10.02 o 
  -1  -7   4       62.93       71.83      2.46 o 
   0  -7   4      219.09      228.28     12.27 o 
   1  -7   4      144.38      156.17     11.08 o 
   2  -7   4     1085.51     1081.47    124.31 o 
   3  -7   4      187.47      180.30      8.60 o 
   4  -7   4        6.05        5.90      4.90 o 
   5  -7   4        2.07        0.56      5.69 o 
   6  -7   4       45.02       51.52      5.31 o 
   7  -7   4      228.97      197.46     10.33 o 
   8  -7   4       62.06       60.33      2.78 o 
   9  -7   4        0.63        0.12      5.61 o 
  -8  -6   4       80.85       69.00      6.08 o 
  -7  -6   4      109.79      103.71      6.25 o 
  -6  -6   4       82.15       70.39      5.98 o 
  -5  -6   4      117.46      106.59      6.01 o 
  -4  -6   4      517.37      520.39      9.77 o 
  -3  -6   4      295.34      302.56      9.06 o 
  -2  -6   4      168.96      159.09      4.11 o 
  -1  -6   4      947.67     1051.69     17.11 o 
   0  -6   4      214.83      192.16      8.15 o 
   1  -6   4      584.23      616.40     30.89 o 
   2  -6   4      166.59      130.68      6.80 o 
   3  -6   4        0.05        3.31      3.32 o 
   4  -6   4      161.04      142.71      5.48 o 
   5  -6   4      254.49      251.76      7.92 o 
   6  -6   4      463.82      451.47     28.17 o 
   7  -6   4       81.43       74.98      3.14 o 
   8  -6   4       25.29       24.56      2.84 o 
   9  -6   4        6.96        9.36      5.22 o 
  -9  -5   4       44.95       56.07      5.90 o 
  -8  -5   4       24.99       18.05      6.14 o 
  -7  -5   4      404.51      430.15     12.49 o 
  -6  -5   4     1192.98     1280.62     37.73 o 
  -5  -5   4       22.69       17.16      1.56 o 
  -4  -5   4        5.07        3.14      1.45 o 
  -3  -5   4       13.78       20.26      2.27 o 
  -2  -5   4       73.29       51.43      1.79 o 
  -1  -5   4     1715.68     2025.37     31.98 o 
   0  -5   4      800.05      766.49     24.13 o 
   1  -5   4      569.04      586.57     39.09 o 
   2  -5   4      184.34      163.23      8.75 o 
   3  -5   4     1432.46     1369.44     64.97 o 
   4  -5   4      202.13      203.95      9.95 o 
   5  -5   4       43.99       49.78      4.26 o 
   6  -5   4      309.80      327.40     14.83 o 
   7  -5   4        3.07        6.31      4.08 o 
   8  -5   4       78.46       89.90      7.53 o 
   9  -5   4       46.93       44.03      4.52 o 
  -9  -4   4       56.11       68.74      5.75 o 
  -8  -4   4      586.74      616.68     40.60 o 
  -7  -4   4      237.85      222.29      7.43 o 
  -6  -4   4       38.12       28.10      4.01 o 
  -5  -4   4       21.61       25.20      3.17 o 
  -4  -4   4     1336.29     1440.54     46.18 o 
  -3  -4   4     1822.27     1921.72     39.81 o 
  -2  -4   4      680.83      683.25     10.66 o 
  -1  -4   4       46.33       55.00      1.56 o 
   0  -4   4      485.62      490.29      6.92 o 
   1  -4   4     1199.60     1180.08     41.11 o 
   2  -4   4     2699.65     2615.68    138.97 o 
   3  -4   4      648.69      567.47     34.26 o 
   4  -4   4      381.61      444.89     13.48 o 
   5  -4   4       28.31       24.44      1.58 o 
   6  -4   4       32.83       29.97      1.76 o 
   7  -4   4      790.45      815.27     19.65 o 
   8  -4   4      215.36      220.24      6.06 o 
   9  -4   4       47.42       50.79      6.08 o 
 -10  -3   4       30.75       27.22      5.39 o 
  -9  -3   4      205.29      219.36      8.20 o 
  -8  -3   4      167.17      158.07      6.47 o 
  -7  -3   4      137.32      151.36      6.21 o 
  -6  -3   4      384.30      385.75      7.04 o 
  -5  -3   4      142.88      163.33      4.89 o 
  -4  -3   4      425.86      428.39     10.34 o 
  -3  -3   4      933.42      905.05     23.71 o 
  -2  -3   4       84.21       74.65      3.13 o 
  -1  -3   4      751.26      896.35     15.19 o 
   0  -3   4     1647.46     1630.06     25.07 o 
   1  -3   4     1644.59     1482.43     56.24 o 
   2  -3   4     1320.58     1273.28     69.44 o 
   3  -3   4        1.93       -0.29      1.40 o 
   4  -3   4      330.81      340.67      6.73 o 
   5  -3   4      271.68      264.45      9.48 o 
   6  -3   4      937.96      999.31     16.96 o 
   7  -3   4       55.93       54.18      2.37 o 
   8  -3   4        0.24        0.09      3.76 o 
   9  -3   4       44.65       46.14      4.37 o 
 -10  -2   4       35.54       44.94      6.38 o 
  -9  -2   4        8.89       14.68      4.37 o 
  -8  -2   4       13.70        6.26      3.47 o 
  -7  -2   4      487.99      557.10     10.45 o 
  -6  -2   4      392.85      385.39      8.14 o 
  -5  -2   4     1692.57     1711.91     32.17 o 
  -4  -2   4     1847.35     1859.36     50.95 o 
  -3  -2   4      730.90      725.84     16.42 o 
  -2  -2   4     2833.80     2746.58     78.52 o 
  -1  -2   4     1090.87     1241.62     26.31 o 
   0  -2   4      184.42      143.38      4.06 o 
   1  -2   4     3755.82     3461.11    118.05 o 
   2  -2   4        4.11        7.99      1.75 o 
   3  -2   4      367.63      321.68      6.50 o 
   4  -2   4     1624.35     1669.48     34.83 o 
   5  -2   4      605.35      583.80     14.75 o 
   6  -2   4      248.62      247.86      5.20 o 
   7  -2   4      134.80      135.53      7.50 o 
   8  -2   4        4.65        9.72      2.34 o 
   9  -2   4        4.24       -4.06      8.82 o 
 -11  -1   4        0.47       -8.79      7.23 o 
 -10  -1   4       19.33       14.55      3.98 o 
  -9  -1   4      178.00      185.29      7.48 o 
  -8  -1   4      704.52      736.82     12.57 o 
  -7  -1   4      285.89      294.05      5.21 o 
  -6  -1   4      661.61      732.86     21.02 o 
  -5  -1   4      120.23      160.94      5.93 o 
  -4  -1   4      719.62      838.99     16.97 o 
  -3  -1   4     1836.44     1974.66     63.00 o 
  -2  -1   4     1600.00     1528.33     45.64 o 
  -1  -1   4     4718.26     4401.89    105.64 o 
   0  -1   4      144.38      147.93      2.83 o 
   1  -1   4     3210.36     2837.81     55.87 o 
   2  -1   4     1357.63     1218.47     19.35 o 
   3  -1   4     2152.13     2198.42     34.77 o 
   4  -1   4      383.79      346.04      5.47 o 
   5  -1   4      100.42      100.19      4.99 o 
   6  -1   4      374.00      345.19      6.78 o 
   7  -1   4      171.11      174.98      4.22 o 
   8  -1   4      108.55      104.52      3.92 o 
   9  -1   4       50.16       60.84      6.55 o 
 -11   0   4       21.11       39.26      9.53 o 
 -10   0   4       37.66       42.66      4.39 o 
  -9   0   4      207.36      225.25     15.51 o 
  -8   0   4      778.35      724.09     22.13 o 
  -7   0   4        7.65        8.72      1.33 o 
  -6   0   4        4.42        1.40      1.43 o 
  -5   0   4      603.66      657.79     13.50 o 
  -4   0   4     5637.15     5848.20    195.90 o 
  -3   0   4     1339.86     1469.54     31.42 o 
  -2   0   4       30.27       24.20      2.78 o 
  -1   0   4     2044.26     2023.88     32.68 o 
   0   0   4      138.73      124.74      3.42 o 
   1   0   4     4705.54     4392.32    117.70 o 
   2   0   4      681.41      578.24     15.07 o 
   3   0   4       37.40       44.68      1.69 o 
   4   0   4       21.17       25.61      1.28 o 
   5   0   4      121.76      106.13      2.43 o 
   6   0   4      427.75      456.29     11.24 o 
   7   0   4       66.95       67.07      2.71 o 
   8   0   4       26.55       25.66      5.61 o 
   9   0   4        4.62       10.09      5.43 o 
 -11   1   4       30.09       28.44      2.84 o 
 -10   1   4      322.82      300.32     14.67 o 
  -9   1   4      211.11      202.06      4.85 o 
  -8   1   4      108.26      103.63      3.02 o 
  -7   1   4      756.68      783.41     18.39 o 
  -6   1   4      633.13      698.88     20.99 o 
  -5   1   4      925.37     1032.52     16.44 o 
  -4   1   4      509.30      485.09      7.33 o 
  -3   1   4      254.25      262.29      5.97 o 
  -2   1   4      602.72      602.51      9.31 o 
  -1   1   4     1710.15     1632.78     29.93 o 
   0   1   4     2524.00     2335.45     63.87 o 
   1   1   4       13.40       14.49      1.71 o 
   2   1   4       42.03       54.42      1.50 o 
   3   1   4       86.59       74.36      1.88 o 
   4   1   4       95.52       94.57      2.14 o 
   5   1   4     1181.53     1171.54     19.47 o 
   6   1   4      217.90      226.28      5.77 o 
   7   1   4        5.19        4.09      1.73 o 
   8   1   4       12.72        8.44      8.03 o 
 -11   2   4       15.16       10.42      2.29 o 
 -10   2   4       51.64       48.00      3.57 o 
  -9   2   4       85.13       88.08      4.33 o 
  -8   2   4      358.87      354.20      9.36 o 
  -7   2   4      561.23      559.22      9.22 o 
  -6   2   4      659.96      743.98     15.44 o 
  -5   2   4        6.67        5.02      1.21 o 
  -4   2   4      205.21      163.66      3.41 o 
  -3   2   4      541.22      548.73     10.75 o 
  -2   2   4      814.51      840.31     13.62 o 
  -1   2   4     1554.86     1660.33     26.07 o 
   0   2   4      988.88      974.88     22.28 o 
   1   2   4      216.56      230.45      6.46 o 
   2   2   4      569.36      526.12     10.10 o 
   3   2   4      793.90      863.36     16.20 o 
   4   2   4      317.34      311.16      6.49 o 
   5   2   4       80.39       82.61      2.40 o 
   6   2   4       55.75       50.74      2.19 o 
   7   2   4       42.82       43.53      3.52 o 
   8   2   4       53.92       74.36      7.73 o 
 -11   3   4        5.92       12.29      2.42 o 
 -10   3   4       51.88       54.30      3.61 o 
  -9   3   4      905.79      979.81     17.38 o 
  -8   3   4      440.23      470.01     11.94 o 
  -7   3   4      252.47      254.68      7.14 o 
  -6   3   4       84.41       95.32      4.62 o 
  -5   3   4      243.56      268.41      7.07 o 
  -4   3   4     1380.33     1350.93     25.25 o 
  -3   3   4     2242.66     2511.92     35.12 o 
  -2   3   4      175.75      199.68      7.10 o 
  -1   3   4        2.46        3.88      1.01 o 
   0   3   4     1224.81     1350.68     30.29 o 
   1   3   4     1371.07     1450.79     79.55 o 
   2   3   4      125.94      101.37      2.78 o 
   3   3   4      108.22      112.01      2.84 o 
   4   3   4      137.94      132.20      4.17 o 
   5   3   4      110.88      119.37      6.73 o 
   6   3   4      237.17      227.71      6.49 o 
   7   3   4       42.16       31.63      6.37 o 
 -10   4   4       96.01       86.49      3.81 o 
  -9   4   4        8.00       12.72      4.86 o 
  -8   4   4       38.29       42.52      5.37 o 
  -7   4   4       95.50      100.46      3.48 o 
  -6   4   4      394.84      392.80      7.35 o 
  -5   4   4      626.58      649.53     14.98 o 
  -4   4   4       82.51       84.33      3.07 o 
  -3   4   4        3.31        5.18      1.14 o 
  -2   4   4        2.52        5.30      1.79 o 
  -1   4   4      620.77      646.06     15.16 o 
   0   4   4      743.18      725.51     24.31 o 
   1   4   4      154.27      144.64      6.49 o 
   2   4   4       28.33       34.58      4.60 o 
   3   4   4       18.01       18.47      3.58 o 
   4   4   4       77.64       79.22      5.30 o 
   5   4   4      341.75      318.35      8.30 o 
   6   4   4        4.82        4.23      6.79 o 
   7   4   4        0.11        3.36      6.20 o 
 -10   5   4       45.01       41.75      4.18 o 
  -9   5   4       11.42       10.38      2.55 o 
  -8   5   4       77.23       68.09      7.54 o 
  -7   5   4       84.55       88.32      6.43 o 
  -6   5   4     1106.67     1214.68     34.28 o 
  -5   5   4      180.13      178.43      9.52 o 
  -4   5   4      139.38      132.44      3.77 o 
  -3   5   4      716.53      721.76     15.42 o 
  -2   5   4       35.63       31.39      2.78 o 
  -1   5   4      671.55      716.91     17.22 o 
   0   5   4      178.80      194.74      9.32 o 
   1   5   4       19.12       16.23      3.78 o 
   2   5   4       95.22      103.69      6.14 o 
   3   5   4      116.78      117.75      4.94 o 
   4   5   4      127.18      135.79      4.76 o 
   5   5   4        7.92        2.60      2.74 o 
   6   5   4        0.04       19.00      8.62 o 
 -10   6   4       14.78       10.87      5.55 o 
  -9   6   4      193.19      203.75      7.42 o 
  -8   6   4      152.36      156.87      5.74 o 
  -7   6   4       43.28       40.76      2.74 o 
  -6   6   4       20.41       22.93      3.85 o 
  -5   6   4      651.42      637.13     42.32 o 
  -4   6   4      230.03      239.63      5.95 o 
  -3   6   4       22.05       22.66      1.83 o 
  -2   6   4       37.38       49.69      6.61 o 
  -1   6   4      194.13      188.78     18.50 o 
   0   6   4       87.92       99.67      6.49 o 
   1   6   4      215.82      237.65     10.50 o 
   2   6   4       92.56       75.92      7.82 o 
   3   6   4       45.44       39.15      3.92 o 
   4   6   4        7.81        7.72      3.82 o 
   5   6   4       35.25       31.87      4.28 o 
  -9   7   4       18.76       23.70      3.29 o 
  -8   7   4        0.11        3.47      4.78 o 
  -7   7   4        2.57        1.86      3.93 o 
  -6   7   4       14.76       16.63      2.30 o 
  -5   7   4      179.79      183.75     16.67 o 
  -4   7   4      191.11      178.07      9.41 o 
  -3   7   4        0.57       -6.55      4.84 o 
  -2   7   4        1.81       -6.61      5.02 o 
  -1   7   4      173.64      204.17      4.50 o 
   0   7   4       39.48       41.20      4.32 o 
   1   7   4       73.42       66.64      7.60 o 
   2   7   4        3.70        5.76      2.36 o 
   3   7   4        8.62       10.15      2.71 o 
   4   7   4       31.03       38.52      4.21 o 
  -8   8   4       16.66       23.25      6.14 o 
  -7   8   4        6.59        3.48      6.31 o 
  -6   8   4      205.51      175.17     11.68 o 
  -5   8   4        6.54        5.63      2.00 o 
  -4   8   4        0.10        3.15      1.80 o 
  -3   8   4       44.16       61.37      6.90 o 
  -2   8   4       19.36       15.28      5.19 o 
  -1   8   4      189.68      213.33     12.27 o 
   0   8   4        2.01       13.32      3.95 o 
   1   8   4        0.04       -0.12      3.66 o 
   2   8   4        7.33        6.00      3.63 o 
  -6   9   4        9.61        4.84      5.90 o 
  -5   9   4        3.38        9.86      6.73 o 
  -4   9   4       24.61       23.66      6.31 o 
  -3   9   4       14.74       22.13      8.79 o 
  -2   9   4       79.40       79.55      9.50 o 
  -1   9   4        0.09        1.54      8.29 o 
   0   9   4        5.59        6.71      4.09 o 
  -2 -11   5       24.86       16.31      5.79 o 
  -1 -11   5        7.88       10.23      2.50 o 
   0 -11   5       33.96       29.51      2.80 o 
   1 -11   5       88.30       88.52      7.08 o 
   2 -11   5       37.32       23.37      6.43 o 
   3 -11   5       14.07       17.11      5.13 o 
   4 -11   5        6.39        2.54      4.90 o 
  -4 -10   5        4.94        6.77      4.49 o 
  -3 -10   5       97.26       73.64      9.68 o 
  -2 -10   5        2.56        3.94      2.07 o 
  -1 -10   5       62.45       62.43      3.42 o 
   0 -10   5       91.12       97.81      7.24 o 
   1 -10   5        0.57        2.11      1.32 o 
   2 -10   5      136.70      112.97     15.76 o 
   3 -10   5        3.85        8.92      3.87 o 
   4 -10   5       98.41      122.71     15.52 o 
   5 -10   5       72.52       66.36     11.89 o 
   6 -10   5        1.12       -0.06      5.49 o 
  -5  -9   5        1.31        1.93      3.83 o 
  -4  -9   5      124.74      123.52      4.56 o 
  -3  -9   5      183.47      183.15     19.56 o 
  -2  -9   5       27.72       21.51      3.50 o 
  -1  -9   5      107.46      124.50      4.57 o 
   0  -9   5        1.87        1.65      1.98 o 
   1  -9   5      581.55      588.35     36.32 o 
   2  -9   5      234.02      239.70     28.86 o 
   3  -9   5        5.75       10.15      2.41 o 
   4  -9   5       10.97       16.25      2.73 o 
   5  -9   5       16.64       23.13      3.33 o 
   6  -9   5      202.69      174.18     11.60 o 
   7  -9   5        5.05        4.20      3.33 o 
  -7  -8   5       12.15       24.63      4.80 o 
  -6  -8   5        2.36        2.53      8.53 o 
  -5  -8   5      280.11      302.41     13.89 o 
  -4  -8   5      390.28      412.96     15.76 o 
  -3  -8   5       29.69       21.74      2.83 o 
  -2  -8   5       52.18       59.80      5.75 o 
  -1  -8   5       52.93       43.92      3.15 o 
   0  -8   5      249.93      275.66     12.48 o 
   1  -8   5      798.79      856.57     28.98 o 
   2  -8   5       81.26       75.65      4.16 o 
   3  -8   5       20.28       26.42      4.81 o 
   4  -8   5       93.96      103.91      3.72 o 
   5  -8   5      203.77      183.92      6.49 o 
   6  -8   5       86.67       74.88      5.87 o 
   7  -8   5        0.33       -0.59      5.31 o 
   8  -8   5       15.75       27.32      6.20 o 
  -8  -7   5       69.17       59.56      9.53 o 
  -7  -7   5       27.18       37.48     12.51 o 
  -6  -7   5      144.91      121.46     12.95 o 
  -5  -7   5      140.74      140.27      9.35 o 
  -4  -7   5       32.13       31.56      3.06 o 
  -3  -7   5      587.49      587.01      9.47 o 
  -2  -7   5       32.08       31.81      1.67 o 
  -1  -7   5      326.62      340.57      7.49 o 
   0  -7   5      421.23      411.99     10.35 o 
   1  -7   5        5.96        6.70      1.50 o 
   2  -7   5      229.69      230.61      8.56 o 
   3  -7   5      233.10      204.35     11.16 o 
   4  -7   5      356.14      340.93     13.11 o 
   5  -7   5      238.44      214.57      9.97 o 
   6  -7   5       91.69       85.92      7.38 o 
   7  -7   5        1.49        6.15      9.47 o 
   8  -7   5       20.89       23.17      8.70 o 
  -8  -6   5      158.01      165.06     27.74 o 
  -7  -6   5        2.43        2.82      2.14 o 
  -6  -6   5       23.67       23.75      4.54 o 
  -5  -6   5       57.61       60.07      4.92 o 
  -4  -6   5      910.61      970.81     18.30 o 
  -3  -6   5      338.74      366.33      8.71 o 
  -2  -6   5      196.17      206.27      3.85 o 
  -1  -6   5      342.63      359.10      6.09 o 
   0  -6   5        0.99       -0.22      1.05 o 
   1  -6   5     1871.78     1939.38    101.27 o 
   2  -6   5       14.68       16.83      1.68 o 
   3  -6   5      349.48      367.37     10.75 o 
   4  -6   5      326.80      316.97     20.27 o 
   5  -6   5        6.64        9.96      1.69 o 
   6  -6   5      238.88      242.52     14.95 o 
   7  -6   5        9.40       10.05      2.07 o 
   8  -6   5      101.95      114.68      5.61 o 
   9  -6   5       86.92       92.71      4.58 o 
  -9  -5   5      188.79      171.84      7.51 o 
  -8  -5   5        6.47       15.85      4.75 o 
  -7  -5   5       20.73       17.79      2.43 o 
  -6  -5   5      126.21      148.13      5.77 o 
  -5  -5   5      738.66      756.65     22.36 o 
  -4  -5   5      465.61      474.33     10.90 o 
  -3  -5   5      228.41      219.83      4.91 o 
  -2  -5   5       18.40       18.57      1.55 o 
  -1  -5   5      213.50      232.03      3.83 o 
   0  -5   5     3128.47     3192.93     80.76 o 
   1  -5   5      963.06      967.38     35.40 o 
   2  -5   5       16.07       14.57      1.79 o 
   3  -5   5      373.36      358.24     14.11 o 
   4  -5   5       29.14       29.90      2.30 o 
   5  -5   5     1303.68     1352.45     45.72 o 
   6  -5   5      607.83      612.75     24.10 o 
   7  -5   5       36.76       36.63      4.60 o 
   8  -5   5        2.62        3.45      2.78 o 
   9  -5   5       40.78       45.62      3.70 o 
 -10  -4   5       96.06      111.53      8.97 o 
  -9  -4   5       59.86       73.77      6.04 o 
  -8  -4   5      145.39      137.77      6.47 o 
  -7  -4   5       28.50       28.26      1.77 o 
  -6  -4   5       89.15       89.12      3.40 o 
  -5  -4   5     1572.74     1613.84     47.56 o 
  -4  -4   5       73.53       77.90      4.76 o 
  -3  -4   5      455.53      477.14      9.07 o 
  -2  -4   5      440.77      458.76      7.03 o 
  -1  -4   5     1237.94     1311.75     23.88 o 
   0  -4   5     1562.25     1627.68     35.29 o 
   1  -4   5       59.16       53.32      3.04 o 
   2  -4   5      142.54      157.77      5.11 o 
   3  -4   5      405.55      374.27      9.97 o 
   4  -4   5     1267.87     1299.38     30.83 o 
   5  -4   5      295.70      288.64      6.46 o 
   6  -4   5      125.95      130.17      3.53 o 
   7  -4   5        0.76       -1.00      2.75 o 
   8  -4   5       70.11       61.09      3.27 o 
   9  -4   5       48.31       60.67      8.97 o 
 -10  -3   5        3.58       -1.43      8.11 o 
  -9  -3   5      208.09      237.18     12.81 o 
  -8  -3   5      272.22      276.00      8.82 o 
  -7  -3   5      237.86      250.48      6.48 o 
  -6  -3   5      754.27      786.40     13.30 o 
  -5  -3   5      136.45      147.17      3.04 o 
  -4  -3   5      985.04     1046.23     25.23 o 
  -3  -3   5      790.47      810.01     22.21 o 
  -2  -3   5      635.39      543.54     12.25 o 
  -1  -3   5     4107.71     4188.69    100.70 o 
   0  -3   5      142.99      106.22      3.16 o 
   1  -3   5     1342.83     1274.61     29.57 o 
   2  -3   5      213.54      231.54      8.95 o 
   3  -3   5     1606.80     1499.00     50.85 o 
   4  -3   5      478.56      458.45      9.44 o 
   5  -3   5       49.51       55.23      2.64 o 
   6  -3   5      139.50      125.50      3.39 o 
   7  -3   5       14.67       15.43      3.80 o 
   8  -3   5      251.11      241.40     17.09 o 
   9  -3   5      159.24      166.30     19.39 o 
 -10  -2   5      260.36      275.36     10.05 o 
  -9  -2   5      150.99      169.46      7.66 o 
  -8  -2   5      114.68      116.52      5.97 o 
  -7  -2   5        3.25        3.12      1.51 o 
  -6  -2   5      167.00      175.34      3.07 o 
  -5  -2   5     2309.58     2413.80     51.14 o 
  -4  -2   5     1059.06     1083.27     22.52 o 
  -3  -2   5      391.24      392.76      9.63 o 
  -2  -2   5      287.65      316.13      9.97 o 
  -1  -2   5       50.67       44.45      3.87 o 
   0  -2   5     6249.60     5787.10    106.88 o 
   1  -2   5     3053.70     2937.38     76.46 o 
   2  -2   5      145.61      124.70      3.66 o 
   3  -2   5       59.75       47.71      1.96 o 
   4  -2   5      281.14      255.22      5.88 o 
   5  -2   5      544.25      541.66     10.78 o 
   6  -2   5      109.00      114.68      3.18 o 
   7  -2   5      247.67      257.68      7.68 o 
   8  -2   5       40.10       37.06      3.12 o 
   9  -2   5       27.39       27.30      3.74 o 
 -11  -1   5       74.00       77.07      6.41 o 
 -10  -1   5      310.29      312.97     10.81 o 
  -9  -1   5        3.45       -0.47      2.34 o 
  -8  -1   5      116.08      107.68      4.77 o 
  -7  -1   5       79.68       92.11      3.88 o 
  -6  -1   5     1810.25     1862.13     37.80 o 
  -5  -1   5     1575.73     1625.71     31.68 o 
  -4  -1   5       79.81       87.53      3.22 o 
  -3  -1   5       49.77       62.60      3.67 o 
  -2  -1   5      286.44      244.55      5.29 o 
  -1  -1   5     4756.36     4550.33     86.98 o 
   0  -1   5      975.43      954.79     15.54 o 
   1  -1   5       15.43       19.11      2.45 o 
   2  -1   5        1.26        4.06      1.60 o 
   3  -1   5      125.63       99.93      2.36 o 
   4  -1   5     1045.39     1021.04     16.78 o 
   5  -1   5      161.52      150.23      3.61 o 
   6  -1   5        9.71       10.32      1.81 o 
   7  -1   5       88.42       83.97      3.64 o 
   8  -1   5       61.20       64.09      4.44 o 
   9  -1   5      101.53       77.01      7.85 o 
 -11   0   5       83.45       95.04      7.24 o 
 -10   0   5       37.70       35.78      8.75 o 
  -9   0   5      174.34      181.58     13.03 o 
  -8   0   5      350.37      336.44      6.22 o 
  -7   0   5      560.46      574.89     14.63 o 
  -6   0   5      605.09      632.78      9.28 o 
  -5   0   5      445.30      471.23     12.65 o 
  -4   0   5      718.72      690.32     12.98 o 
  -3   0   5      323.45      338.36      8.11 o 
  -2   0   5      420.77      373.88      7.30 o 
  -1   0   5     4506.14     4527.11     87.02 o 
   0   0   5      390.25      357.37      6.07 o 
   1   0   5       75.37       62.94      5.90 o 
   2   0   5      242.28      191.64      3.64 o 
   3   0   5     1502.21     1496.83     23.98 o 
   4   0   5      876.95      880.61     14.82 o 
   5   0   5       31.60       26.91      1.55 o 
   6   0   5       41.50       44.59      2.86 o 
   7   0   5       31.74       29.89      2.28 o 
   8   0   5      223.91      231.98     13.28 o 
 -11   1   5        5.07        6.10      3.58 o 
 -10   1   5      385.61      386.47      9.41 o 
  -9   1   5      168.26      159.98      5.03 o 
  -8   1   5       47.76       61.89      3.67 o 
  -7   1   5      217.88      220.94     10.16 o 
  -6   1   5        5.00        2.89      2.21 o 
  -5   1   5     1344.06     1428.46     17.27 o 
  -4   1   5      894.35      920.59     13.75 o 
  -3   1   5      525.54      527.31      7.98 o 
  -2   1   5     1154.50     1181.90     17.13 o 
  -1   1   5        6.22       13.62      2.17 o 
   0   1   5     1412.49     1288.12     34.79 o 
   1   1   5     1360.12     1387.77     28.57 o 
   2   1   5      523.53      494.19      8.50 o 
   3   1   5      355.19      373.01      6.52 o 
   4   1   5      198.30      197.83      4.43 o 
   5   1   5      151.47      138.11      3.54 o 
   6   1   5       67.06       72.12      2.39 o 
   7   1   5      106.98      101.71      5.15 o 
   8   1   5       13.35       19.59      6.02 o 
 -11   2   5      311.05      317.07     27.04 o 
 -10   2   5      145.70      141.40     12.36 o 
  -9   2   5        7.91        1.01      2.18 o 
  -8   2   5       11.02        8.77      3.09 o 
  -7   2   5        3.61       -0.07      2.31 o 
  -6   2   5     1904.45     1978.13     33.04 o 
  -5   2   5      963.88     1057.58     22.40 o 
  -4   2   5      299.32      350.90      6.30 o 
  -3   2   5       77.28      110.67      2.06 o 
  -2   2   5      499.86      528.68      8.95 o 
  -1   2   5     2669.29     2643.64     49.64 o 
   0   2   5      150.04      108.66      5.49 o 
   1   2   5      238.92      236.29      8.38 o 
   2   2   5      215.41      200.84      4.48 o 
   3   2   5      166.34      164.41      3.87 o 
   4   2   5      808.52      814.23     13.85 o 
   5   2   5       60.66       64.29      3.26 o 
   6   2   5       19.69       19.41      2.60 o 
   7   2   5       42.33       42.49      6.49 o 
 -11   3   5       64.70       74.47      7.80 o 
 -10   3   5       12.81       14.95      2.96 o 
  -9   3   5       47.33       54.70      3.65 o 
  -8   3   5       84.79       87.84      3.40 o 
  -7   3   5      280.96      301.16      9.13 o 
  -6   3   5      616.75      645.45     20.14 o 
  -5   3   5       20.31       23.70      1.50 o 
  -4   3   5      314.50      331.77      5.87 o 
  -3   3   5      316.29      327.73      5.46 o 
  -2   3   5     1119.25     1144.58     21.01 o 
  -1   3   5      358.42      356.11      7.33 o 
   0   3   5       42.76       47.18      9.06 o 
   1   3   5       26.13       30.43      2.95 o 
   2   3   5      165.51      148.48      4.77 o 
   3   3   5      857.50      899.54     17.84 o 
   4   3   5      103.37      109.25      2.97 o 
   5   3   5       58.50       63.27      2.44 o 
   6   3   5        1.88       -1.09      6.96 o 
   7   3   5        2.75        0.35      8.26 o 
 -10   4   5       72.72       71.22      3.94 o 
  -9   4   5      132.88      143.41      4.32 o 
  -8   4   5      305.29      288.17     11.01 o 
  -7   4   5      355.25      382.32     10.43 o 
  -6   4   5      224.73      207.05      4.48 o 
  -5   4   5      281.94      267.80     15.24 o 
  -4   4   5      241.72      261.40      4.42 o 
  -3   4   5      576.13      642.88     15.17 o 
  -2   4   5      596.63      605.93     29.02 o 
  -1   4   5       68.61       66.14      2.96 o 
   0   4   5      407.90      453.93     16.82 o 
   1   4   5      121.89      132.19      6.55 o 
   2   4   5      157.00      168.07      7.55 o 
   3   4   5      165.81      141.93      7.73 o 
   4   4   5       12.56       13.78      1.68 o 
   5   4   5        2.36       -0.93      3.21 o 
   6   4   5       30.09       22.96      6.49 o 
 -10   5   5      155.55      166.91     24.37 o 
  -9   5   5       18.45       19.47      3.78 o 
  -8   5   5        0.32        2.94      2.18 o 
  -7   5   5      188.47      197.21      6.33 o 
  -6   5   5      398.96      411.70     19.42 o 
  -5   5   5       31.50       33.57      1.84 o 
  -4   5   5       54.34       58.02      3.59 o 
  -3   5   5      253.78      258.87      7.65 o 
  -2   5   5       50.60       54.97      2.43 o 
  -1   5   5      885.33      942.84     32.04 o 
   0   5   5       44.90       45.56      6.14 o 
   1   5   5      146.23      149.66      7.97 o 
   2   5   5       10.02       -1.42      5.08 o 
   3   5   5       17.75       15.11      7.85 o 
   4   5   5       70.91       90.99     11.07 o 
   5   5   5        2.05       -0.58      3.42 o 
  -9   6   5        0.19       -0.44      2.59 o 
  -8   6   5       29.47       38.01      2.42 o 
  -7   6   5      191.33      190.40     10.43 o 
  -6   6   5      138.10      146.11      3.53 o 
  -5   6   5        4.20        3.15      3.93 o 
  -4   6   5        9.48        9.29      2.18 o 
  -3   6   5       18.58       14.61      4.16 o 
  -2   6   5      477.97      534.38     14.66 o 
  -1   6   5      136.50      150.17     11.66 o 
   0   6   5        0.43        2.23      1.50 o 
   1   6   5        0.58        5.78      4.07 o 
   2   6   5        1.77       -0.56      6.88 o 
   3   6   5      135.18      127.82      6.01 o 
   4   6   5        8.16       12.35      4.08 o 
  -8   7   5      109.09      108.35      5.87 o 
  -7   7   5      101.65       91.60      7.10 o 
  -6   7   5       20.56       28.84      3.37 o 
  -5   7   5       60.62       62.01      3.42 o 
  -4   7   5       94.66       87.14      9.02 o 
  -3   7   5       24.19       22.78      5.78 o 
  -2   7   5      105.80      106.11      8.85 o 
  -1   7   5        1.48        4.29      1.03 o 
   0   7   5        1.68        5.71      3.13 o 
   1   7   5       79.14       87.87     11.39 o 
   2   7   5       80.84       95.79      4.16 o 
   3   7   5       10.04        7.13      3.00 o 
  -7   8   5        0.18       11.27      6.43 o 
  -6   8   5       67.37       51.18     15.76 o 
  -5   8   5       25.91       20.86      3.21 o 
  -4   8   5       53.25       52.82      4.38 o 
  -3   8   5       32.80       25.61      8.44 o 
  -2   8   5       61.33       75.89      9.38 o 
  -1   8   5        1.64        1.36      5.55 o 
   0   8   5       16.40       21.04      7.76 o 
   1   8   5       59.10       55.96     15.20 o 
  -2 -11   6       53.98       51.49      6.06 o 
  -1 -11   6        9.79        7.96      2.46 o 
   0 -11   6       33.87       32.69      5.19 o 
   1 -11   6        1.59        8.14      4.25 o 
   2 -11   6       65.32       69.69      8.44 o 
   3 -11   6       69.29       61.20      7.20 o 
   4 -11   6        2.91       -1.53      4.66 o 
  -4 -10   6        1.16       -3.41      3.07 o 
  -3 -10   6       13.85       16.02      2.79 o 
  -2 -10   6        0.34        1.66      1.94 o 
  -1 -10   6      337.34      334.74     22.77 o 
   0 -10   6       25.39       27.08      2.34 o 
   1 -10   6        3.78        5.85      1.29 o 
   2 -10   6       76.93       86.91      4.67 o 
   3 -10   6       43.82       39.12      6.82 o 
   4 -10   6      163.28      159.29     13.40 o 
   5 -10   6       12.14       -2.83      4.84 o 
   6 -10   6        4.67        6.37      5.25 o 
  -6  -9   6      130.12      122.60      6.28 o 
  -5  -9   6       34.26       31.03      3.78 o 
  -4  -9   6        3.44        3.89      2.16 o 
  -3  -9   6        2.08       -1.88      1.70 o 
  -2  -9   6      266.38      277.03      9.76 o 
  -1  -9   6      243.90      273.18      8.38 o 
   0  -9   6        4.06        4.08      3.98 o 
   1  -9   6       30.81       25.97      2.46 o 
   2  -9   6        3.78        5.94      5.31 o 
   3  -9   6      220.32      223.44      7.46 o 
   4  -9   6       83.12       84.25      4.62 o 
   5  -9   6       14.27       16.08      2.80 o 
   6  -9   6        5.77        6.12      3.48 o 
   7  -9   6        3.47       -8.50      5.67 o 
  -7  -8   6       55.33       71.48      5.95 o 
  -6  -8   6       24.16       17.45      9.68 o 
  -5  -8   6      165.34      147.14     13.75 o 
  -4  -8   6       44.37       44.08      3.36 o 
  -3  -8   6       59.34       61.60      3.19 o 
  -2  -8   6      304.36      311.66      8.68 o 
  -1  -8   6       65.38       55.24      3.16 o 
   0  -8   6       23.13       20.67      2.16 o 
   1  -8   6      121.46      115.41      6.92 o 
   2  -8   6      619.39      616.88     74.77 o 
   3  -8   6       54.70       56.35      3.78 o 
   4  -8   6       22.04       23.24      3.20 o 
   5  -8   6       13.95       15.84      3.01 o 
   6  -8   6        7.49        9.33      2.95 o 
   7  -8   6      263.57      268.28     14.40 o 
  -8  -7   6       60.98       62.72     10.00 o 
  -7  -7   6        3.98        0.90      6.85 o 
  -6  -7   6      275.13      284.51     22.31 o 
  -5  -7   6       71.12       71.33      2.44 o 
  -4  -7   6       66.90       73.83      5.32 o 
  -3  -7   6      320.01      331.69      6.09 o 
  -2  -7   6       45.01       44.15      1.88 o 
  -1  -7   6      894.65      946.63     22.71 o 
   0  -7   6       28.85       30.65      1.97 o 
   1  -7   6       63.02       62.12      4.16 o 
   2  -7   6      595.08      626.84     14.68 o 
   3  -7   6       35.15       31.11      3.51 o 
   4  -7   6      103.29      103.84      9.17 o 
   5  -7   6       69.16       80.14     11.54 o 
   6  -7   6      134.88      158.21      7.03 o 
   7  -7   6      136.98      133.65      4.95 o 
   8  -7   6       34.31       42.31     11.45 o 
  -8  -6   6        0.92       -8.43      5.62 o 
  -7  -6   6      389.76      406.31     30.17 o 
  -6  -6   6      432.82      412.87     23.84 o 
  -5  -6   6        1.37        0.59      1.52 o 
  -4  -6   6        3.58        4.01      2.81 o 
  -3  -6   6      181.83      205.53      7.25 o 
  -2  -6   6     1100.28     1140.89     27.18 o 
  -1  -6   6      546.17      606.00      9.36 o 
   0  -6   6       39.68       40.08      1.43 o 
   1  -6   6      357.16      390.34     15.02 o 
   2  -6   6       73.46       73.37      5.29 o 
   3  -6   6     1539.10     1567.94     60.63 o 
   4  -6   6      636.07      639.36     20.01 o 
   5  -6   6       49.77       53.54      2.18 o 
   6  -6   6       24.86       38.03      5.61 o 
   7  -6   6      121.11      126.23     12.66 o 
   8  -6   6      132.34      120.93      6.90 o 
  -9  -5   6       17.47       12.11      5.03 o 
  -8  -5   6      183.20      212.46      8.47 o 
  -7  -5   6      204.18      191.61     12.02 o 
  -6  -5   6       40.33       38.38      1.91 o 
  -5  -5   6      304.27      302.02      8.12 o 
  -4  -5   6      185.15      197.41      7.14 o 
  -3  -5   6     1508.48     1591.28     31.87 o 
  -2  -5   6      311.43      302.12      4.99 o 
  -1  -5   6      314.93      366.34      9.42 o 
   0  -5   6       44.22       51.02      1.73 o 
   1  -5   6      383.16      385.84     11.44 o 
   2  -5   6     1703.41     1799.35     63.07 o 
   3  -5   6      248.01      214.69     12.75 o 
   4  -5   6       29.53       25.42      3.31 o 
   5  -5   6      100.06       99.41      3.59 o 
   6  -5   6       38.47       49.74      5.42 o 
   7  -5   6      198.86      202.15      5.99 o 
   8  -5   6        3.20        2.43      2.19 o 
 -10  -4   6       46.54       36.32      5.91 o 
  -9  -4   6       36.82       44.30      5.43 o 
  -8  -4   6      545.55      546.89     15.70 o 
  -7  -4   6       56.21       60.21      4.25 o 
  -6  -4   6      952.36     1024.79     33.05 o 
  -5  -4   6      132.16      132.09      4.90 o 
  -4  -4   6      607.48      647.31     14.95 o 
  -3  -4   6      871.41      869.76     19.35 o 
  -2  -4   6        0.68        5.66      2.19 o 
  -1  -4   6     1552.75     1871.46     41.99 o 
   0  -4   6       23.70       16.83      1.70 o 
   1  -4   6     1805.33     1782.90     46.08 o 
   2  -4   6     1052.00      997.34     32.75 o 
   3  -4   6      291.78      287.77     17.56 o 
   4  -4   6       57.19       56.90      3.45 o 
   5  -4   6        4.52        5.85      1.93 o 
   6  -4   6      444.53      436.02     17.02 o 
   7  -4   6      337.63      333.07      8.60 o 
   8  -4   6        4.44        5.15      2.31 o 
 -10  -3   6        0.89        0.93      4.71 o 
  -9  -3   6       19.01       10.41      4.86 o 
  -8  -3   6       50.43       67.93     16.26 o 
  -7  -3   6      627.61      675.09     11.95 o 
  -6  -3   6      780.07      802.17     16.58 o 
  -5  -3   6      121.96       96.90      3.77 o 
  -4  -3   6      510.11      529.09     11.37 o 
  -3  -3   6     1003.22     1044.79     23.94 o 
  -2  -3   6     3759.14     3834.78     89.93 o 
  -1  -3   6      643.03      684.03     14.86 o 
   0  -3   6      208.98      164.41      4.45 o 
   1  -3   6      273.99      256.35      6.02 o 
   2  -3   6      208.32      226.52      4.56 o 
   3  -3   6      756.21      727.61     44.77 o 
   4  -3   6      541.91      547.01     14.48 o 
   5  -3   6      321.60      323.09      6.39 o 
   6  -3   6      196.37      193.59      4.67 o 
   7  -3   6      259.33      269.37     10.09 o 
   8  -3   6       60.54       48.71      3.20 o 
 -10  -2   6       23.25       26.49      8.91 o 
  -9  -2   6       34.19       40.36      7.20 o 
  -8  -2   6      862.86      899.94     19.87 o 
  -7  -2   6      402.45      382.09      7.11 o 
  -6  -2   6        1.20        2.02      1.85 o 
  -5  -2   6       94.92      100.58      4.36 o 
  -4  -2   6      291.12      305.02      8.61 o 
  -3  -2   6     3246.12     3382.24     99.23 o 
  -2  -2   6      637.64      712.61     13.51 o 
  -1  -2   6      419.05      575.18     12.74 o 
   0  -2   6      165.76      157.42      5.24 o 
   1  -2   6      436.18      384.07      6.71 o 
   2  -2   6      738.61      673.88     11.71 o 
   3  -2   6      327.34      294.70      5.50 o 
   4  -2   6       64.25       72.97      2.35 o 
   5  -2   6      166.84      165.63      3.88 o 
   6  -2   6      145.15      143.01      6.38 o 
   7  -2   6      369.70      368.67      8.99 o 
   8  -2   6       12.19       25.33      6.64 o 
 -11  -1   6      115.52      116.60      7.40 o 
 -10  -1   6       55.60       49.00      2.45 o 
  -9  -1   6      216.24      217.34      8.83 o 
  -8  -1   6      451.14      422.73      8.42 o 
  -7  -1   6      250.18      258.64      8.06 o 
  -6  -1   6      313.99      315.34      7.86 o 
  -5  -1   6       40.89       31.50      1.67 o 
  -4  -1   6     2835.76     2979.07     75.65 o 
  -3  -1   6     1245.49     1192.60     25.90 o 
  -2  -1   6      425.94      414.52      8.04 o 
  -1  -1   6     1334.49     1443.60     28.57 o 
   0  -1   6      791.79      857.87     14.14 o 
   1  -1   6     4480.73     4258.34     75.85 o 
   2  -1   6     1165.07     1187.33     20.66 o 
   3  -1   6        0.43        1.02      1.34 o 
   4  -1   6      152.64      155.64      4.40 o 
   5  -1   6      112.20      105.74      2.69 o 
   6  -1   6      620.32      622.56     11.92 o 
   7  -1   6       25.11       17.61      1.87 o 
   8  -1   6        6.43       17.22      3.97 o 
 -11   0   6       54.60       62.58     17.94 o 
 -10   0   6       22.88       31.20      2.43 o 
  -9   0   6      186.64      170.47      7.10 o 
  -8   0   6       56.59       59.05      2.83 o 
  -7   0   6      722.08      739.53     13.87 o 
  -6   0   6      552.64      629.11     10.89 o 
  -5   0   6       91.20       70.16      1.84 o 
  -4   0   6     1973.50     2099.95     33.97 o 
  -3   0   6       59.78       56.69      1.74 o 
  -2   0   6     1851.72     1961.40     33.56 o 
  -1   0   6     2195.10     2188.82     40.08 o 
   0   0   6     1023.01      956.26     15.53 o 
   1   0   6       14.92       14.94      1.39 o 
   2   0   6        1.87        2.67      0.95 o 
   3   0   6      413.93      423.81      7.56 o 
   4   0   6       71.49       66.97      3.77 o 
   5   0   6      619.68      632.01     10.46 o 
   6   0   6       30.64       31.87      2.25 o 
   7   0   6       48.89       38.98      2.65 o 
   8   0   6       10.49        4.43      5.31 o 
 -11   1   6       21.26       16.80      2.52 o 
 -10   1   6        6.01        2.09      2.89 o 
  -9   1   6        2.66        5.21      4.71 o 
  -8   1   6      833.16      845.85     20.74 o 
  -7   1   6      922.13      947.10     17.86 o 
  -6   1   6       83.48      103.67      3.09 o 
  -5   1   6        2.72        5.87      2.18 o 
  -4   1   6     1137.46     1205.56     21.60 o 
  -3   1   6     1886.22     1899.25     30.39 o 
  -2   1   6      474.88      483.04      8.30 o 
  -1   1   6        4.18        5.33      1.47 o 
   0   1   6     1935.34     1970.54     37.73 o 
   1   1   6     1310.28     1316.55     24.41 o 
   2   1   6     1032.03     1059.84     20.03 o 
   3   1   6      248.19      244.38      4.87 o 
   4   1   6       32.06       30.12      1.72 o 
   5   1   6      155.40      138.04      3.26 o 
   6   1   6       97.31       99.37      6.00 o 
   7   1   6      107.60      113.90      8.26 o 
 -11   2   6       37.68       35.20      3.81 o 
 -10   2   6        3.91        5.88      7.89 o 
  -9   2   6      434.99      433.91     16.14 o 
  -8   2   6      456.75      483.13     18.04 o 
  -7   2   6       50.50       50.08      4.80 o 
  -6   2   6      126.26      128.51      4.50 o 
  -5   2   6      174.54      172.20      4.12 o 
  -4   2   6     1181.20     1219.00     20.04 o 
  -3   2   6      563.34      570.19      7.92 o 
  -2   2   6      120.86      104.86      3.95 o 
  -1   2   6       31.46       38.83      2.00 o 
   0   2   6      366.46      335.05      7.12 o 
   1   2   6     1385.94     1450.14     33.68 o 
   2   2   6      130.71      132.33      5.87 o 
   3   2   6       88.05       86.38      2.69 o 
   4   2   6       48.35       41.35      3.78 o 
   5   2   6       30.61       27.50      2.27 o 
   6   2   6      178.81      167.62     14.35 o 
   7   2   6       18.07       23.25      6.02 o 
 -10   3   6      130.88      136.82      4.99 o 
  -9   3   6      141.77      148.00      4.01 o 
  -8   3   6        6.56        8.47      1.96 o 
  -7   3   6      690.25      727.19     18.65 o 
  -6   3   6      281.72      312.71      7.90 o 
  -5   3   6      716.47      743.54     11.51 o 
  -4   3   6      196.37      209.06      5.79 o 
  -3   3   6      160.96      156.60      3.08 o 
  -2   3   6      191.44      177.64      3.77 o 
  -1   3   6      119.43      118.01      6.95 o 
   0   3   6      656.67      649.02     13.05 o 
   1   3   6      333.45      317.16     19.30 o 
   2   3   6       22.33       10.90      2.86 o 
   3   3   6       74.70       61.43      5.49 o 
   4   3   6        2.24        3.89      3.50 o 
   5   3   6      210.47      206.51      7.81 o 
   6   3   6       38.75       28.62      3.16 o 
 -10   4   6        3.35        3.93      2.88 o 
  -9   4   6      150.43      157.05      4.88 o 
  -8   4   6      311.88      321.20     11.27 o 
  -7   4   6        4.71        4.03      2.16 o 
  -6   4   6      228.51      259.44     15.06 o 
  -5   4   6      325.15      353.19     11.70 o 
  -4   4   6      144.61      157.63      3.59 o 
  -3   4   6     2079.60     2170.76     54.62 o 
  -2   4   6        8.60        8.16      0.92 o 
  -1   4   6      106.55       97.90      3.15 o 
   0   4   6      204.13      218.40     16.51 o 
   1   4   6      134.10      139.51      5.52 o 
   2   4   6       58.30       61.02      3.90 o 
   3   4   6       91.21       66.98      6.26 o 
   4   4   6      160.71      155.87      9.27 o 
   5   4   6       47.10       49.84      8.00 o 
 -10   5   6       12.50        6.81      8.82 o 
  -9   5   6      117.42      140.87     12.91 o 
  -8   5   6      178.76      182.16      8.91 o 
  -7   5   6       10.55       11.22      2.29 o 
  -6   5   6       45.17       43.88      5.41 o 
  -5   5   6       72.95       73.08      4.29 o 
  -4   5   6      718.62      785.71     31.58 o 
  -3   5   6      189.78      192.60      5.86 o 
  -2   5   6       11.95        9.53      2.01 o 
  -1   5   6        1.17        3.06      1.59 o 
   0   5   6        1.54        1.56      2.63 o 
   1   5   6      296.16      262.96     12.63 o 
   2   5   6       87.88       87.28      7.20 o 
   3   5   6        2.50        1.94      3.09 o 
   4   5   6       11.73       12.26      3.38 o 
  -9   6   6       98.71      106.61      7.38 o 
  -8   6   6       27.78       19.34      2.39 o 
  -7   6   6       46.21       44.33      5.65 o 
  -6   6   6       21.66       27.87      5.78 o 
  -5   6   6      148.04      159.52     10.22 o 
  -4   6   6      280.19      255.17     11.71 o 
  -3   6   6       36.39       33.41      2.45 o 
  -2   6   6       13.66       16.99      1.89 o 
  -1   6   6       65.56       69.93      8.79 o 
   0   6   6      166.32      158.64      6.27 o 
   1   6   6       11.34       24.37      6.43 o 
   2   6   6        0.89        3.36      4.66 o 
   3   6   6        0.66        1.44      3.39 o 
  -8   7   6       70.64       53.41      7.14 o 
  -7   7   6       18.06       23.74     14.64 o 
  -6   7   6       69.23       58.51      5.67 o 
  -5   7   6       36.30       38.02      2.54 o 
  -4   7   6       28.99       29.53      3.44 o 
  -3   7   6       46.46       40.01      6.79 o 
  -2   7   6        7.01        9.74      5.61 o 
  -1   7   6      257.97      296.90     15.87 o 
   0   7   6        5.25       -3.60      4.90 o 
   1   7   6       82.11       86.51      7.44 o 
  -6   8   6        9.07       19.06      6.90 o 
  -5   8   6       21.35       33.52      9.15 o 
  -4   8   6      109.23      127.53     10.15 o 
  -3   8   6       11.02        8.20      5.90 o 
  -1   8   6       18.23       14.10      7.73 o 
  -2 -11   7       29.92       40.46      8.44 o 
  -1 -11   7        2.92        2.89      1.87 o 
   0 -11   7       11.59        6.87      2.83 o 
   1 -11   7       20.20       21.01     10.42 o 
   2 -11   7       84.43       95.01      7.85 o 
   3 -11   7       15.68       29.74      7.61 o 
  -4 -10   7       89.21       83.09      6.90 o 
  -3 -10   7      168.21      177.15      6.49 o 
  -2 -10   7       28.71       24.97      2.10 o 
  -1 -10   7        0.48       -0.78      2.39 o 
   0 -10   7        1.53        0.76      3.13 o 
   1 -10   7      102.77      109.59     10.98 o 
   2 -10   7      135.99      145.81     15.20 o 
   3 -10   7        1.89       -3.74      2.49 o 
   4 -10   7        6.95        9.23      2.86 o 
   5 -10   7        0.44       -5.84      3.89 o 
  -6  -9   7        7.33        1.56      4.31 o 
  -5  -9   7       36.43       42.45      4.46 o 
  -4  -9   7      149.97      143.36      9.04 o 
  -3  -9   7        0.08        4.77      2.20 o 
  -2  -9   7      113.96      100.72      5.05 o 
  -1  -9   7       96.25       88.36      2.66 o 
   0  -9   7      276.70      289.23     12.48 o 
   1  -9   7       22.67       27.01      3.64 o 
   2  -9   7       20.83       25.51      3.81 o 
   3  -9   7        0.78        1.73      3.05 o 
   4  -9   7       24.68       22.30      7.47 o 
   5  -9   7      198.90      191.33      7.60 o 
   6  -9   7       57.19       59.31      6.96 o 
  -7  -8   7        8.72       11.52     10.86 o 
  -6  -8   7       20.48       20.70      4.51 o 
  -5  -8   7      121.15      106.31      4.63 o 
  -4  -8   7        1.26        1.86      1.86 o 
  -3  -8   7      568.87      563.07      9.89 o 
  -2  -8   7       29.16       31.25      3.97 o 
  -1  -8   7      105.87      113.25      3.36 o 
   0  -8   7      158.33      178.32      3.91 o 
   1  -8   7        1.46        2.89      2.61 o 
   2  -8   7      311.69      334.69     13.15 o 
   3  -8   7       21.28       17.11      4.37 o 
   4  -8   7       88.44       88.19      8.79 o 
   5  -8   7      209.26      206.87     13.19 o 
   6  -8   7       26.70        2.01      5.43 o 
   7  -8   7       20.22        7.20      7.91 o 
  -8  -7   7       51.10       48.91      5.39 o 
  -7  -7   7        0.65      -13.19      8.79 o 
  -6  -7   7        6.12        7.35      7.11 o 
  -5  -7   7        2.86        6.73      2.56 o 
  -4  -7   7      756.00      800.26     16.28 o 
  -3  -7   7      520.04      543.07      9.33 o 
  -2  -7   7       23.43       30.73      1.76 o 
  -1  -7   7       66.30       74.76      4.49 o 
   0  -7   7      104.77      105.69      4.18 o 
   1  -7   7      965.86     1010.83     39.46 o 
   2  -7   7      433.74      441.25     18.15 o 
   3  -7   7       94.69      119.09      5.67 o 
   4  -7   7       25.92       24.99      1.41 o 
   5  -7   7       87.96       96.51      3.94 o 
   6  -7   7      280.04      307.56      7.45 o 
   7  -7   7       16.94        9.38      2.17 o 
  -8  -6   7       11.31       12.16      4.85 o 
  -7  -6   7       10.50        8.29      3.44 o 
  -6  -6   7      292.78      279.77     10.80 o 
  -5  -6   7       94.96       94.00      4.26 o 
  -4  -6   7      449.41      451.49     10.49 o 
  -3  -6   7       14.95       17.82      1.69 o 
  -2  -6   7        3.54        2.82      1.42 o 
  -1  -6   7      512.03      541.31     14.77 o 
   0  -6   7     1530.75     1652.56     52.35 o 
   1  -6   7      226.25      234.28      8.58 o 
   2  -6   7      176.23      169.13      3.89 o 
   3  -6   7      161.89      154.87      4.52 o 
   4  -6   7        3.46        3.86      1.35 o 
   5  -6   7      138.13      151.81      4.46 o 
   6  -6   7       23.35       26.08      7.32 o 
   7  -6   7       17.75       11.84      3.13 o 
   8  -6   7        5.63        5.00      2.50 o 
  -9  -5   7       13.55       17.70      4.72 o 
  -8  -5   7      359.70      371.89     11.68 o 
  -7  -5   7        7.79       11.97      1.89 o 
  -6  -5   7       87.53       84.97      2.68 o 
  -5  -5   7     1260.41     1395.12     22.80 o 
  -4  -5   7        8.32        8.30      1.41 o 
  -3  -5   7      789.81      838.77     17.15 o 
  -2  -5   7      428.07      449.99     14.37 o 
  -1  -5   7      873.64      884.41     13.20 o 
   0  -5   7      644.32      672.01     14.73 o 
   1  -5   7      185.74      200.28      4.14 o 
   2  -5   7      163.07      168.47      4.47 o 
   3  -5   7       28.45       29.94      2.38 o 
   4  -5   7      616.79      641.16     13.55 o 
   5  -5   7      526.93      517.68     10.64 o 
   6  -5   7        0.52       -1.42      3.88 o 
   7  -5   7        4.54        5.07      3.63 o 
   8  -5   7       43.84       47.75      5.78 o 
 -10  -4   7        0.93       -1.35      4.52 o 
  -9  -4   7      302.41      329.22     11.18 o 
  -8  -4   7      190.16      188.03      5.53 o 
  -7  -4   7      140.68      139.13      8.86 o 
  -6  -4   7        5.10        9.00      3.41 o 
  -5  -4   7        8.14        7.74      1.98 o 
  -4  -4   7     1280.85     1375.44     31.97 o 
  -3  -4   7      841.08      892.04     27.13 o 
  -2  -4   7     1048.28     1103.11     23.31 o 
  -1  -4   7      223.20      186.05      3.45 o 
   0  -4   7     1125.71     1211.95     32.68 o 
   1  -4   7     1081.80     1038.60     26.03 o 
   2  -4   7      481.15      433.92      9.19 o 
   3  -4   7      198.88      218.75     14.00 o 
   4  -4   7      244.17      229.94      5.91 o 
   5  -4   7       79.33       71.78      4.34 o 
   6  -4   7      322.31      336.43      9.90 o 
   7  -4   7       34.02       34.73      2.86 o 
   8  -4   7       86.26       98.75      7.47 o 
 -10  -3   7      211.18      192.12      8.47 o 
  -9  -3   7       63.91       51.70      5.51 o 
  -8  -3   7        0.62       -0.51      1.18 o 
  -7  -3   7        3.07        2.88      1.86 o 
  -6  -3   7       89.72       91.24      2.74 o 
  -5  -3   7     1574.80     1668.97     40.84 o 
  -4  -3   7      972.36     1030.44     25.11 o 
  -3  -3   7      162.03      198.46      4.62 o 
  -2  -3   7       64.35       63.44      3.88 o 
  -1  -3   7      143.54      144.13      4.36 o 
   0  -3   7     1229.84     1195.58     21.18 o 
   1  -3   7     1037.20     1033.73     17.09 o 
   2  -3   7        2.33        0.82      2.15 o 
   3  -3   7      133.99      151.19      4.39 o 
   4  -3   7      137.33      150.36      4.38 o 
   5  -3   7      516.62      517.98     12.61 o 
   6  -3   7       44.40       50.03      2.61 o 
   7  -3   7       26.03       16.32      5.47 o 
   8  -3   7        7.03        2.22      4.39 o 
 -10  -2   7      139.97      155.13      7.87 o 
  -9  -2   7       85.86       72.72      3.72 o 
  -8  -2   7      223.27      223.62      4.95 o 
  -7  -2   7        8.67       12.30      1.43 o 
  -6  -2   7      873.64      921.86     18.48 o 
  -5  -2   7      947.64      956.56     26.75 o 
  -4  -2   7      104.83      105.27      3.30 o 
  -3  -2   7       35.68       39.51      2.82 o 
  -2  -2   7      148.32      128.15      3.15 o 
  -1  -2   7     3731.72     3789.61     78.99 o 
   0  -2   7     1990.81     2083.48     33.11 o 
   1  -2   7      140.83      149.80      4.22 o 
   2  -2   7      171.88      175.49      4.98 o 
   3  -2   7      243.09      241.18      4.74 o 
   4  -2   7      616.05      582.49     10.81 o 
   5  -2   7      160.21      154.38      4.58 o 
   6  -2   7       11.66       15.60      3.31 o 
   7  -2   7       22.64       19.35      2.82 o 
   8  -2   7       56.68       55.32      8.88 o 
 -10  -1   7       80.64       65.00      3.63 o 
  -9  -1   7       92.65      101.27      8.86 o 
  -8  -1   7      178.16      166.27     10.45 o 
  -7  -1   7      234.63      228.66      5.20 o 
  -6  -1   7      627.09      642.34     20.99 o 
  -5  -1   7      100.11      118.72      3.66 o 
  -4  -1   7     3411.83     3541.50     98.17 o 
  -3  -1   7      703.82      718.45     23.59 o 
  -2  -1   7     1152.26     1226.07     29.69 o 
  -1  -1   7        8.73        8.70      1.78 o 
   0  -1   7       47.32       41.65      4.12 o 
   1  -1   7      887.89      855.90     16.35 o 
   2  -1   7      574.90      602.89     11.84 o 
   3  -1   7      370.12      370.53      7.00 o 
   4  -1   7      134.15      135.88      4.74 o 
   5  -1   7      109.62      103.01      5.75 o 
   6  -1   7        2.93        5.77      1.87 o 
   7  -1   7       18.41       19.02      8.13 o 
 -11   0   7        1.34        5.72      2.33 o 
 -10   0   7      608.44      583.44     43.42 o 
  -9   0   7      246.12      229.20      6.25 o 
  -8   0   7        8.70       12.43      2.46 o 
  -7   0   7       42.66       41.31      1.89 o 
  -6   0   7      172.69      190.61      6.81 o 
  -5   0   7     1389.97     1423.07     32.91 o 
  -4   0   7      684.95      691.95     17.27 o 
  -3   0   7      580.51      568.16     10.31 o 
  -2   0   7      326.25      364.69      7.14 o 
  -1   0   7      872.09      884.09     16.86 o 
   0   0   7     3096.68     3008.67     47.99 o 
   1   0   7       27.59       24.62      3.47 o 
   2   0   7      186.63      174.88      7.00 o 
   3   0   7      119.35      113.89      2.90 o 
   4   0   7       85.97       92.46      5.20 o 
   5   0   7      244.09      254.36      6.10 o 
   6   0   7       14.29       21.03      1.79 o 
   7   0   7       83.04       80.73      7.38 o 
 -11   1   7      167.74      156.63     20.88 o 
 -10   1   7      168.82      156.67     13.23 o 
  -9   1   7       15.24       13.52      6.27 o 
  -8   1   7       97.89       89.14      5.07 o 
  -7   1   7       59.39       60.18      4.04 o 
  -6   1   7      564.01      586.70     10.43 o 
  -5   1   7      753.98      795.83     22.86 o 
  -4   1   7        4.15        1.19      3.43 o 
  -3   1   7       54.76       64.90      2.69 o 
  -2   1   7      983.42      980.91     18.55 o 
  -1   1   7     1449.98     1558.00     28.87 o 
   0   1   7      263.90      269.06      5.09 o 
   1   1   7       40.41       40.30      2.00 o 
   2   1   7        0.30        2.20      1.28 o 
   3   1   7       14.44       22.79      1.57 o 
   4   1   7      488.13      482.87     10.41 o 
   5   1   7       10.41       10.96      3.35 o 
   6   1   7       16.87       13.76      2.00 o 
   7   1   7        5.49       -4.37      5.55 o 
 -10   2   7       43.93       45.92      6.22 o 
  -9   2   7      288.62      287.05     18.07 o 
  -8   2   7      306.44      320.26      8.84 o 
  -7   2   7       21.37       22.80      1.72 o 
  -6   2   7      413.55      425.24      7.57 o 
  -5   2   7        1.05        3.60      1.34 o 
  -4   2   7      115.68      105.37      2.30 o 
  -3   2   7      420.53      438.75     14.60 o 
  -2   2   7     1681.79     1806.94     33.85 o 
  -1   2   7      375.60      377.25      6.77 o 
   0   2   7      257.23      256.90      5.55 o 
   1   2   7       80.55       82.16      4.42 o 
   2   2   7        4.39        6.46      1.19 o 
   3   2   7      307.32      316.28     13.19 o 
   4   2   7      319.13      303.38     10.05 o 
   5   2   7        1.43       -0.21      2.71 o 
   6   2   7       10.89       17.59      3.33 o 
 -10   3   7      205.64      182.55      7.29 o 
  -9   3   7        2.99       -5.78      3.86 o 
  -8   3   7      165.87      173.31     13.48 o 
  -7   3   7      229.71      240.22      6.58 o 
  -6   3   7      408.89      420.66     10.82 o 
  -5   3   7      644.13      653.17     12.20 o 
  -4   3   7       22.58       25.31      1.51 o 
  -3   3   7      186.89      184.12      5.92 o 
  -2   3   7      720.52      805.69     18.50 o 
  -1   3   7      196.88      183.60      6.78 o 
   0   3   7      474.62      482.87     21.14 o 
   1   3   7      186.17      202.69      6.89 o 
   2   3   7      218.66      252.83      8.28 o 
   3   3   7       36.21       32.08      2.86 o 
   4   3   7      117.42      134.55      4.73 o 
   5   3   7       24.60       22.20      5.20 o 
 -10   4   7       44.55       46.44      9.86 o 
  -9   4   7        3.95        6.33      7.02 o 
  -8   4   7       19.72       13.00      2.27 o 
  -7   4   7       15.45       14.79      2.01 o 
  -6   4   7      825.57      853.94     19.28 o 
  -5   4   7      159.96      172.02      5.71 o 
  -4   4   7        2.30        3.85      1.31 o 
  -3   4   7       14.58       13.41      2.23 o 
  -2   4   7       24.85       39.32      6.30 o 
  -1   4   7      463.75      480.84     11.11 o 
   0   4   7      303.83      293.83      7.54 o 
   1   4   7        0.74        2.44      4.99 o 
   2   4   7        0.76       -4.19      2.85 o 
   3   4   7       50.08       52.23      4.04 o 
   4   4   7       45.70       55.61      4.17 o 
  -9   5   7        8.32        7.40      3.49 o 
  -8   5   7       44.19       43.34      5.21 o 
  -7   5   7      211.75      214.43      8.76 o 
  -6   5   7      149.77      136.27     10.91 o 
  -5   5   7       36.01       30.57      3.07 o 
  -4   5   7       12.22       11.60      2.43 o 
  -3   5   7        7.17        8.23      3.44 o 
  -2   5   7      477.62      509.21     14.25 o 
  -1   5   7      100.43      100.67      4.76 o 
   0   5   7        0.18        5.46      3.10 o 
   1   5   7        7.63        9.44      6.20 o 
   2   5   7       43.99       50.28      5.43 o 
   3   5   7       99.36       94.79      5.33 o 
  -8   6   7       21.89       18.30      3.09 o 
  -7   6   7      102.45      104.22     11.38 o 
  -6   6   7       27.92       19.83      4.88 o 
  -5   6   7       40.67       38.82      2.48 o 
  -4   6   7      123.60      120.68     10.86 o 
  -3   6   7      145.37      170.84     19.30 o 
  -2   6   7       27.38       22.77      3.25 o 
  -1   6   7      108.50      125.99      9.03 o 
   0   6   7        4.66       14.34      5.67 o 
   1   6   7        3.79        1.71      4.66 o 
   2   6   7       67.75       87.81      7.91 o 
  -7   7   7        2.23       -1.95      5.67 o 
  -6   7   7      175.93      179.64     11.33 o 
  -5   7   7        1.27       -1.24      5.78 o 
  -4   7   7        9.42       13.63      6.08 o 
  -3   7   7       35.42       34.11      6.73 o 
  -2   7   7       20.19        5.25      5.72 o 
  -1   7   7       71.23       92.65      7.85 o 
   0   7   7        3.73        2.42      7.32 o 
  -2 -11   8        4.23        2.03      2.97 o 
  -1 -11   8      116.91      114.92      8.20 o 
   0 -11   8       49.54       30.10      4.46 o 
   1 -11   8        1.41        2.40      2.97 o 
   2 -11   8       11.59       -2.01      7.55 o 
   3 -11   8        0.27        4.01      5.19 o 
  -4 -10   8       37.61       30.88      4.06 o 
  -3 -10   8        2.02        3.15      3.50 o 
  -2 -10   8      104.53      101.80      3.97 o 
  -1 -10   8       49.10       57.73      2.93 o 
   0 -10   8        2.19        6.25      2.13 o 
   1 -10   8       34.95       32.60      9.56 o 
   2 -10   8       11.55       20.95      6.82 o 
   3 -10   8      199.27      208.72      7.54 o 
   4 -10   8       32.13       27.01      3.60 o 
   5 -10   8       15.26       22.78      5.72 o 
  -6  -9   8        0.10       -2.17      3.86 o 
  -5  -9   8      214.26      220.22      8.58 o 
  -4  -9   8        5.63        1.93      3.65 o 
  -3  -9   8        1.63        5.10      2.00 o 
  -2  -9   8      313.06      330.22     10.02 o 
  -1  -9   8       24.41       26.18      3.14 o 
   0  -9   8       48.11       44.36      2.94 o 
   1  -9   8       75.96       64.87      2.84 o 
   2  -9   8       73.25       76.22      8.39 o 
   3  -9   8      249.60      252.86     14.37 o 
   4  -9   8       88.59       75.12      4.92 o 
   5  -9   8       23.77       16.23      7.91 o 
   6  -9   8        1.14       -5.49      5.37 o 
  -7  -8   8       11.96        8.61      7.79 o 
  -6  -8   8      309.63      301.58     22.34 o 
  -5  -8   8       70.79       64.56      3.24 o 
  -4  -8   8        8.34        6.45      1.78 o 
  -3  -8   8      122.48      143.82      6.12 o 
  -2  -8   8        1.61       -0.91      2.27 o 
  -1  -8   8      574.50      615.60     12.57 o 
   0  -8   8      562.21      592.67     11.31 o 
   1  -8   8       31.49       31.11      4.08 o 
   2  -8   8      114.48      121.33      3.64 o 
   3  -8   8      286.68      305.80     20.11 o 
   4  -8   8      260.27      251.36     21.68 o 
   5  -8   8       25.33       21.01      5.49 o 
   6  -8   8       13.04       19.95      8.03 o 
  -8  -7   8       23.20       23.66     10.65 o 
  -7  -7   8       67.51       52.19      9.27 o 
  -6  -7   8      147.20      140.78     14.87 o 
  -5  -7   8        8.35        4.37      1.87 o 
  -4  -7   8       54.84       57.95      4.89 o 
  -3  -7   8        4.15        4.21      1.62 o 
  -2  -7   8      851.73      898.55     21.79 o 
  -1  -7   8      152.19      159.94      3.37 o 
   0  -7   8        0.85       -0.49      1.46 o 
   1  -7   8      210.32      227.27     13.19 o 
   2  -7   8        4.38        2.64      1.69 o 
   3  -7   8      392.68      407.56     32.18 o 
   4  -7   8       19.08       17.95      2.92 o 
   5  -7   8        0.89       -0.04      2.37 o 
   6  -7   8        8.52       12.61      4.82 o 
   7  -7   8       25.88       32.88      2.86 o 
  -8  -6   8       44.19       65.70      6.86 o 
  -7  -6   8      259.41      232.97      6.33 o 
  -6  -6   8       14.43       17.76      2.37 o 
  -5  -6   8      539.58      565.44     19.39 o 
  -4  -6   8        9.88       14.00      3.95 o 
  -3  -6   8      643.22      694.65     11.96 o 
  -2  -6   8      425.56      437.05     13.77 o 
  -1  -6   8        5.99        7.66      2.02 o 
   0  -6   8      103.17      119.68      3.33 o 
   1  -6   8        7.32        5.01      2.16 o 
   2  -6   8     1061.01     1081.71     31.61 o 
   3  -6   8      523.86      525.26      9.89 o 
   4  -6   8       10.16       15.02      3.00 o 
   5  -6   8       10.97       -0.65      7.85 o 
   6  -6   8       43.27       46.00      5.52 o 
   7  -6   8      147.07      152.91      6.25 o 
  -9  -5   8        2.86        8.73      4.84 o 
  -8  -5   8        3.99        9.30      4.26 o 
  -7  -5   8       29.63       31.16      2.75 o 
  -6  -5   8      417.30      433.46     12.54 o 
  -5  -5   8      553.92      601.20     11.88 o 
  -4  -5   8       67.84       62.08      4.28 o 
  -3  -5   8      162.86      164.90      5.24 o 
  -2  -5   8      280.47      288.12     10.10 o 
  -1  -5   8      578.46      564.18     18.45 o 
   0  -5   8      342.02      359.59     11.17 o 
   1  -5   8      331.82      358.42      6.86 o 
   2  -5   8      922.88      900.47     18.57 o 
   3  -5   8      422.75      415.52     11.71 o 
   4  -5   8      579.64      589.19     13.28 o 
   5  -5   8       87.79       87.79      6.34 o 
   6  -5   8       35.52       35.27      3.61 o 
   7  -5   8       41.34       49.61      4.07 o 
  -9  -4   8        0.19       -4.23      4.38 o 
  -8  -4   8      130.62      122.98      6.84 o 
  -7  -4   8      540.52      536.75     11.92 o 
  -6  -4   8      443.45      454.86     13.41 o 
  -5  -4   8      485.17      525.85     13.82 o 
  -4  -4   8      344.43      325.31      8.02 o 
  -3  -4   8       48.45       47.38      4.17 o 
  -2  -4   8      898.11      889.79     18.78 o 
  -1  -4   8     1013.73     1019.38     24.31 o 
   0  -4   8       19.67       20.55      1.49 o 
   1  -4   8      118.60      114.60      5.45 o 
   2  -4   8       55.61       48.91      2.37 o 
   3  -4   8     1387.05     1433.56     47.02 o 
   4  -4   8       51.43       52.82      3.80 o 
   5  -4   8       20.49       22.23      2.35 o 
   6  -4   8        4.24        3.13      5.76 o 
   7  -4   8       10.87       18.61      5.23 o 
 -10  -3   8       80.52       84.17     18.03 o 
  -9  -3   8       32.48       17.44      5.21 o 
  -8  -3   8      399.60      403.76      8.46 o 
  -7  -3   8      357.01      345.84      8.88 o 
  -6  -3   8      120.74      132.20      4.77 o 
  -5  -3   8      132.74      134.92      6.05 o 
  -4  -3   8        7.63       13.18      3.24 o 
  -3  -3   8     1723.16     1701.55     42.40 o 
  -2  -3   8     1387.22     1476.77     43.72 o 
  -1  -3   8        0.35       -2.54      2.22 o 
   0  -3   8       70.55       79.43      2.49 o 
   1  -3   8      256.67      251.30      5.40 o 
   2  -3   8     1750.02     1721.24     28.44 o 
   3  -3   8      141.95      157.95      3.84 o 
   4  -3   8        8.03        4.66      2.29 o 
   5  -3   8        1.56        1.68      2.16 o 
   6  -3   8       31.91       29.89      2.91 o 
   7  -3   8      198.03      185.98      6.13 o 
 -10  -2   8       57.48       55.37      8.33 o 
  -9  -2   8      310.25      305.52     12.39 o 
  -8  -2   8      133.70      127.42      7.25 o 
  -7  -2   8       16.72       20.89      2.33 o 
  -6  -2   8     1879.08     1984.91     41.21 o 
  -5  -2   8       34.21       34.60      2.63 o 
  -4  -2   8      254.07      254.42      8.05 o 
  -3  -2   8      827.89      848.53     28.09 o 
  -2  -2   8       14.81       20.73      1.62 o 
  -1  -2   8     1310.17     1338.14     23.17 o 
   0  -2   8      526.87      541.04      9.23 o 
   1  -2   8      478.83      436.51      9.16 o 
   2  -2   8      580.54      570.27     11.83 o 
   3  -2   8      297.06      279.04     10.32 o 
   4  -2   8       39.64       42.88      2.21 o 
   5  -2   8       46.60       45.91      5.04 o 
   6  -2   8      116.15      110.06      5.02 o 
   7  -2   8       70.32       63.23      4.32 o 
 -10  -1   8        0.85        5.28      2.63 o 
  -9  -1   8       65.47       53.25      3.90 o 
  -8  -1   8       79.71       74.81      3.06 o 
  -7  -1   8     1587.59     1661.58     44.91 o 
  -6  -1   8      400.90      419.26      8.15 o 
  -5  -1   8       23.81       24.17      2.30 o 
  -4  -1   8      238.35      226.30      5.70 o 
  -3  -1   8      308.14      305.05      6.26 o 
  -2  -1   8      702.49      673.87     18.18 o 
  -1  -1   8      785.70      767.10     15.20 o 
   0  -1   8      276.05      266.27      5.14 o 
   1  -1   8      401.39      415.73      7.47 o 
   2  -1   8      411.61      416.44      9.05 o 
   3  -1   8      464.82      519.26     15.38 o 
   4  -1   8       43.67       47.85      4.04 o 
   5  -1   8      133.29      138.74      4.96 o 
   6  -1   8       52.13       45.58      2.54 o 
   7  -1   8       44.89       44.24      4.96 o 
 -10   0   8       30.02       21.17      2.60 o 
  -9   0   8      102.11       93.56      3.81 o 
  -8   0   8      249.94      267.29      8.88 o 
  -7   0   8      665.32      692.15     17.37 o 
  -6   0   8       57.02       60.35      2.29 o 
  -5   0   8       31.16       37.49      2.29 o 
  -4   0   8      267.39      280.96     11.01 o 
  -3   0   8      964.65      996.71     16.50 o 
  -2   0   8      212.29      212.09      5.78 o 
  -1   0   8        5.98        6.46      1.63 o 
   0   0   8      198.29      177.04      6.95 o 
   1   0   8      137.27      120.98      3.04 o 
   2   0   8     1132.35     1174.39     22.92 o 
   3   0   8       62.25       63.81      2.71 o 
   4   0   8        0.69        1.98      1.85 o 
   5   0   8       20.12       14.75      1.84 o 
   6   0   8       32.67       35.86      2.26 o 
 -10   1   8       27.21       21.40      4.04 o 
  -9   1   8      140.61      148.66      5.38 o 
  -8   1   8      291.71      317.37      9.28 o 
  -7   1   8        2.50        5.72      2.19 o 
  -6   1   8      573.03      613.05     10.92 o 
  -5   1   8       75.71       73.57      2.27 o 
  -4   1   8     1140.11     1194.50     25.14 o 
  -3   1   8      136.49      129.33      2.93 o 
  -2   1   8       34.21       32.81      3.71 o 
  -1   1   8       68.38       64.14      2.18 o 
   0   1   8      114.04      110.98      2.84 o 
   1   1   8     1374.22     1412.23     27.49 o 
   2   1   8      854.46      900.16     27.34 o 
   3   1   8       45.02       48.59      2.38 o 
   4   1   8       77.80       74.96      2.77 o 
   5   1   8       50.55       57.88      4.42 o 
   6   1   8       36.55       43.92      3.78 o 
 -10   2   8       48.79       49.55      4.53 o 
  -9   2   8       58.02       58.94      9.26 o 
  -8   2   8       81.13       83.24      4.87 o 
  -7   2   8      703.17      744.57     14.20 o 
  -6   2   8       28.72       31.06      2.02 o 
  -5   2   8      268.63      271.83      8.41 o 
  -4   2   8      217.62      239.63      4.18 o 
  -3   2   8      125.11      124.82      4.33 o 
  -2   2   8      531.87      560.87     14.30 o 
  -1   2   8      125.89      119.87      3.04 o 
   0   2   8      419.97      413.03      7.97 o 
   1   2   8      257.71      255.67      6.06 o 
   2   2   8      196.26      178.90      6.30 o 
   3   2   8      209.63      202.39     23.93 o 
   4   2   8       28.22       33.24      3.32 o 
   5   2   8       36.26       41.56      3.20 o 
 -10   3   8        7.38       14.25      4.00 o 
  -9   3   8       32.00       27.98      3.92 o 
  -8   3   8      397.53      407.53     29.51 o 
  -7   3   8      324.32      330.02      7.33 o 
  -6   3   8      121.79      109.82      4.14 o 
  -5   3   8      102.24      109.29      4.64 o 
  -4   3   8       36.97       35.48      2.82 o 
  -3   3   8      594.88      620.90     15.98 o 
  -2   3   8      298.57      291.82      6.88 o 
  -1   3   8        2.09        1.59      1.76 o 
   0   3   8       60.97       57.47      4.34 o 
   1   3   8       86.72       95.29      4.66 o 
   2   3   8      151.18      148.93      6.21 o 
   3   3   8        4.23       -0.07      4.72 o 
   4   3   8       27.07       21.82      3.39 o 
  -9   4   8      210.01      197.97      7.48 o 
  -8   4   8      127.75      131.69      7.85 o 
  -7   4   8       83.96       74.58      2.91 o 
  -6   4   8        7.49        6.59      2.13 o 
  -5   4   8       16.36       16.97      2.29 o 
  -4   4   8      400.61      405.44     11.93 o 
  -3   4   8      260.07      272.11      6.43 o 
  -2   4   8        7.05        5.70      3.01 o 
  -1   4   8       27.53       28.27      7.08 o 
   0   4   8        7.79        9.21      3.87 o 
   1   4   8      291.69      298.44     17.38 o 
   2   4   8       15.02       16.29      4.37 o 
   3   4   8        0.29        6.08      3.84 o 
  -8   5   8       11.88       13.68      2.92 o 
  -7   5   8      235.23      219.41     13.30 o 
  -6   5   8       30.17       24.10      3.17 o 
  -5   5   8      121.85      119.24      7.77 o 
  -4   5   8       18.75       19.41      3.31 o 
  -3   5   8       29.02       22.24      7.52 o 
  -2   5   8       39.66       36.56      9.83 o 
  -1   5   8        4.65        8.36      2.71 o 
   0   5   8      182.94      180.29      6.65 o 
   1   5   8       13.94       15.13      8.17 o 
   2   5   8        9.32        8.26      4.90 o 
  -7   6   8       20.33       14.99      8.73 o 
  -6   6   8        0.56        0.39      2.48 o 
  -5   6   8       48.14       45.55      3.95 o 
  -4   6   8       56.52       51.03      5.58 o 
  -3   6   8       58.27       63.14      7.67 o 
  -2   6   8        2.72        3.60      5.72 o 
  -1   6   8       16.05       15.82      5.49 o 
   0   6   8      120.65      126.11      9.09 o 
  -5   7   8       18.99       14.58      6.55 o 
  -4   7   8       75.49       98.61     10.45 o 
  -3   7   8       23.79       10.03      8.73 o 
  -1 -11   9        5.11       11.98      8.03 o 
   0 -11   9       10.67       13.04      5.43 o 
   1 -11   9       49.93       38.71      8.50 o 
   2 -11   9       42.63       41.07      6.73 o 
  -4 -10   9       44.65       57.09      4.42 o 
  -3 -10   9       12.05        6.97      2.16 o 
  -2 -10   9       33.39       32.97      2.51 o 
  -1 -10   9        7.90        5.05      3.14 o 
   0 -10   9       85.77       76.50      3.22 o 
   1 -10   9       62.24       71.93      2.90 o 
   2 -10   9       16.67       17.98      3.24 o 
   3 -10   9        5.94       17.23      6.14 o 
   4 -10   9        5.32       -1.18      5.55 o 
  -5  -9   9       73.65       83.73     19.06 o 
  -4  -9   9       56.62       55.66      4.23 o 
  -3  -9   9      225.03      222.20      7.97 o 
  -2  -9   9      172.96      165.22      5.12 o 
  -1  -9   9       10.02        9.64      1.81 o 
   0  -9   9       17.17       21.05      5.62 o 
   1  -9   9       26.09       22.10      4.17 o 
   2  -9   9      298.75      317.49     13.37 o 
   3  -9   9        5.57        8.03      1.23 o 
   4  -9   9       86.72       79.26      8.73 o 
   5  -9   9       12.71       28.50      8.03 o 
  -7  -8   9        0.39        0.41      5.08 o 
  -6  -8   9       27.11       28.81      4.66 o 
  -5  -8   9        9.77       14.66      3.69 o 
  -4  -8   9      369.73      354.45      7.78 o 
  -3  -8   9      120.83      138.21      6.37 o 
  -2  -8   9       42.03       37.17      1.99 o 
  -1  -8   9       60.86       61.53      3.55 o 
   0  -8   9       28.91       27.63      2.32 o 
   1  -8   9       32.55       33.45      2.84 o 
   2  -8   9       45.10       42.29      3.59 o 
   3  -8   9       30.49       34.54      2.17 o 
   4  -8   9       16.10       13.40      3.12 o 
   5  -8   9       54.83       61.77      8.73 o 
   6  -8   9       75.57       89.52      9.80 o 
  -7  -7   9       85.48       85.90     10.30 o 
  -6  -7   9       58.43       53.36      4.70 o 
  -5  -7   9      361.53      354.36     17.90 o 
  -4  -7   9       95.53       88.94      4.59 o 
  -3  -7   9       65.15       63.58      2.57 o 
  -2  -7   9       21.01       20.79      2.11 o 
  -1  -7   9       10.44       10.36      2.02 o 
   0  -7   9      417.27      403.43     13.57 o 
   1  -7   9      463.99      462.81     13.26 o 
   2  -7   9        8.40        6.65      3.40 o 
   3  -7   9       30.76       28.21      2.82 o 
   4  -7   9      184.32      173.00      7.08 o 
   5  -7   9      166.25      172.81     12.76 o 
   6  -7   9       75.33       73.70      3.96 o 
  -8  -6   9      230.23      237.79     23.63 o 
  -7  -6   9      173.24      152.63     14.06 o 
  -6  -6   9      130.71      120.84      7.36 o 
  -5  -6   9       70.59       70.25      7.96 o 
  -4  -6   9      295.59      300.60     11.25 o 
  -3  -6   9      411.01      451.03     14.98 o 
  -2  -6   9      170.49      177.65      3.83 o 
  -1  -6   9      167.59      160.69      5.49 o 
   0  -6   9      448.64      448.02     11.06 o 
   1  -6   9      164.19      157.90      4.04 o 
   2  -6   9      495.85      513.78     11.62 o 
   3  -6   9       69.30       62.04      2.94 o 
   4  -6   9      205.61      188.67      6.78 o 
   5  -6   9       38.59       38.84      4.25 o 
   6  -6   9        9.71       13.96      2.62 o 
  -9  -5   9      125.02      122.59      7.79 o 
  -8  -5   9      175.84      196.95      8.36 o 
  -7  -5   9       10.18       10.90      2.12 o 
  -6  -5   9        0.63        6.42      4.45 o 
  -5  -5   9       54.65       54.67      3.16 o 
  -4  -5   9     1097.26     1123.92     21.96 o 
  -3  -5   9       64.87       65.68      3.40 o 
  -2  -5   9      102.73      115.60      3.11 o 
  -1  -5   9       17.10       16.68      2.62 o 
   0  -5   9       56.80       54.32      4.27 o 
   1  -5   9      811.03      857.59     17.43 o 
   2  -5   9       73.08       65.30      2.78 o 
   3  -5   9       85.37       93.57      3.93 o 
   4  -5   9        8.86        6.61      7.38 o 
   5  -5   9        7.40        9.44      4.78 o 
   6  -5   9      146.14      168.65      9.68 o 
   7  -5   9       25.49       27.03      3.44 o 
  -9  -4   9      174.51      185.52      8.44 o 
  -8  -4   9       16.29       19.27      6.85 o 
  -7  -4   9       10.50        7.51      1.61 o 
  -6  -4   9      136.91      133.50      5.25 o 
  -5  -4   9     1707.93     1799.42     29.95 o 
  -4  -4   9      507.28      521.38     13.82 o 
  -3  -4   9       84.66       75.36      4.78 o 
  -2  -4   9      196.52      220.17      4.33 o 
  -1  -4   9       38.80       34.24      2.40 o 
   0  -4   9     1311.01     1397.21     42.66 o 
   1  -4   9      142.25      150.49      7.09 o 
   2  -4   9        0.67        3.87      1.90 o 
   3  -4   9       52.01       39.40      4.25 o 
   4  -4   9      215.72      209.90      8.77 o 
   5  -4   9      185.04      172.99      7.21 o 
   6  -4   9       60.11       53.89      3.87 o 
   7  -4   9        5.45       12.55      4.10 o 
 -10  -3   9       80.59       75.59      6.92 o 
  -9  -3   9        6.26        7.03      2.69 o 
  -8  -3   9      371.02      351.07     11.92 o 
  -7  -3   9       66.49       64.59      4.55 o 
  -6  -3   9      382.69      370.10      9.13 o 
  -5  -3   9      964.51     1016.25     21.96 o 
  -4  -3   9      372.59      391.17     10.32 o 
  -3  -3   9      817.97      830.40     23.12 o 
  -2  -3   9      585.13      654.01     17.76 o 
  -1  -3   9       80.83       57.89      2.99 o 
   0  -3   9      436.38      454.23     11.49 o 
   1  -3   9      134.55      143.06      4.16 o 
   2  -3   9        4.92        3.61      2.28 o 
   3  -3   9      104.24      111.51      3.90 o 
   4  -3   9      305.90      305.03     10.00 o 
   5  -3   9      166.43      162.42     10.34 o 
   6  -3   9       10.00       14.33      5.93 o 
 -10  -2   9       14.64       12.46      2.81 o 
  -9  -2   9      403.17      397.74     21.02 o 
  -8  -2   9      165.84      156.51      6.45 o 
  -7  -2   9       38.71       36.66      4.08 o 
  -6  -2   9      216.11      209.38      4.73 o 
  -5  -2   9      139.85      135.83      4.31 o 
  -4  -2   9     1686.75     1803.29     53.02 o 
  -3  -2   9      596.51      608.57     15.18 o 
  -2  -2   9      143.42      140.49      6.38 o 
  -1  -2   9        1.83        2.39      1.40 o 
   0  -2   9      159.28      153.72      5.14 o 
   1  -2   9      196.11      217.13      5.86 o 
   2  -2   9       59.38       55.62      3.96 o 
   3  -2   9      594.93      613.82     13.82 o 
   4  -2   9       70.73       61.46      2.69 o 
   5  -2   9       57.83       59.73      2.76 o 
   6  -2   9      167.06      181.09     20.73 o 
 -10  -1   9      132.19      136.13     10.02 o 
  -9  -1   9      247.34      231.51      6.73 o 
  -8  -1   9        8.92        7.79      3.72 o 
  -7  -1   9        8.66        6.46      2.30 o 
  -6  -1   9      247.90      257.17      7.01 o 
  -5  -1   9     1099.76     1195.88     41.00 o 
  -4  -1   9      184.25      185.90      8.20 o 
  -3  -1   9        8.17        8.52      1.77 o 
  -2  -1   9        1.42        5.98      2.12 o 
  -1  -1   9      103.47       85.83      3.58 o 
   0  -1   9     1533.62     1594.16     26.81 o 
   1  -1   9       96.64       78.47      4.54 o 
   2  -1   9      192.04      174.75      4.96 o 
   3  -1   9       76.29       74.06      3.05 o 
   4  -1   9       41.71       36.70      2.76 o 
   5  -1   9      316.35      347.05     11.08 o 
   6  -1   9        8.48        8.20      3.51 o 
 -10   0   9      153.31      161.34     11.03 o 
  -9   0   9        1.77       -1.69      3.05 o 
  -8   0   9      162.23      150.12     10.58 o 
  -7   0   9      109.00      108.87      9.17 o 
  -6   0   9      874.23      905.95     23.99 o 
  -5   0   9      434.74      489.45     12.32 o 
  -4   0   9      299.45      322.25      6.21 o 
  -3   0   9        2.86        7.18      1.88 o 
  -2   0   9       84.13       92.80      5.63 o 
  -1   0   9      679.47      671.26     11.83 o 
   0   0   9     1248.77     1264.22     30.63 o 
   1   0   9      124.58      130.35      3.55 o 
   2   0   9       19.93       22.36      1.95 o 
   3   0   9       67.35       80.25      3.32 o 
   4   0   9      144.98      155.48      4.97 o 
   5   0   9       70.16       58.76      3.19 o 
 -10   1   9        5.01        0.85      2.63 o 
  -9   1   9      236.70      228.91     10.42 o 
  -8   1   9       99.92       97.09      3.58 o 
  -7   1   9      208.42      205.47      6.44 o 
  -6   1   9      213.89      213.39      7.96 o 
  -5   1   9      191.99      192.86      7.15 o 
  -4   1   9      412.21      413.61     10.06 o 
  -3   1   9      344.98      369.68      7.69 o 
  -2   1   9      411.07      419.35      9.56 o 
  -1   1   9      313.74      303.72      7.01 o 
   0   1   9      746.54      767.69     13.64 o 
   1   1   9       60.74       67.63      2.24 o 
   2   1   9       94.45       90.72      3.13 o 
   3   1   9       34.51       36.27      4.18 o 
   4   1   9       56.39       51.65      3.05 o 
   5   1   9        9.20        1.64      3.04 o 
 -10   2   9      193.61      191.13     22.72 o 
  -9   2   9       48.07       51.87      3.97 o 
  -8   2   9       10.36       17.03      3.90 o 
  -7   2   9      131.69      133.72      3.98 o 
  -6   2   9      115.64      121.11      3.87 o 
  -5   2   9     1007.85     1063.49     15.67 o 
  -4   2   9      127.95      121.12      3.17 o 
  -3   2   9        2.40        2.13      2.67 o 
  -2   2   9       25.83       25.73      4.28 o 
  -1   2   9       71.37       81.40      3.85 o 
   0   2   9      359.85      381.25      8.67 o 
   1   2   9        6.66        5.07      1.62 o 
   2   2   9       95.74      103.11      5.15 o 
   3   2   9       32.14       26.38      4.66 o 
   4   2   9       10.23       16.64      4.01 o 
  -9   3   9       13.25       11.51      4.73 o 
  -8   3   9       10.81        7.31      2.25 o 
  -7   3   9       12.86        9.35      1.88 o 
  -6   3   9      856.12      900.53     19.24 o 
  -5   3   9      246.30      238.98      6.41 o 
  -4   3   9        3.80        0.45      2.44 o 
  -3   3   9      156.71      154.94      4.99 o 
  -2   3   9       16.43       18.32      3.01 o 
  -1   3   9      266.65      282.47     22.57 o 
   0   3   9       28.53       21.07      2.72 o 
   1   3   9        3.90        6.36      3.40 o 
   2   3   9       33.53       27.21      6.73 o 
   3   3   9       32.07       27.74      5.19 o 
  -9   4   9       46.04       41.88     10.68 o 
  -8   4   9       39.77       53.96     17.94 o 
  -7   4   9      162.75      173.61      4.57 o 
  -6   4   9       66.75       61.79      3.16 o 
  -5   4   9       57.54       47.09      2.75 o 
  -4   4   9       97.87       99.26      3.25 o 
  -3   4   9       19.12       19.38      1.90 o 
  -2   4   9      231.13      230.92      8.22 o 
  -1   4   9        8.23        9.88      3.39 o 
   0   4   9       28.60       28.58      3.62 o 
   1   4   9        7.33       -2.73      4.37 o 
   2   4   9       44.05       39.83      5.90 o 
  -8   5   9        0.62       -3.82      2.55 o 
  -7   5   9      132.01      102.52      6.17 o 
  -6   5   9       76.65       63.51      6.96 o 
  -5   5   9       82.77       86.04      4.29 o 
  -4   5   9       39.72       38.05      2.83 o 
  -3   5   9       20.25       16.41      5.72 o 
  -2   5   9       84.94       92.77      9.27 o 
  -1   5   9       69.96       82.03      7.61 o 
   0   5   9       64.27       69.40      7.61 o 
   1   5   9        7.88        6.73      4.66 o 
  -6   6   9      144.27      153.85     10.98 o 
  -5   6   9       26.03       32.40      6.67 o 
  -4   6   9        0.88        1.12      6.26 o 
  -3   6   9       11.51       -2.48      6.02 o 
  -2   6   9       16.10       25.20      6.43 o 
  -3 -10  10       16.07       17.65      7.25 o 
  -2 -10  10        4.09        1.26      3.01 o 
  -1 -10  10       17.94       10.80      8.56 o 
   0 -10  10      175.79      153.35      9.97 o 
   1 -10  10       28.61       35.23      8.26 o 
   2 -10  10        5.84       -1.83      5.43 o 
   3 -10  10       18.74       17.23      6.14 o 
  -5  -9  10      102.57      102.61      6.30 o 
  -4  -9  10        2.06        9.22      3.54 o 
  -3  -9  10      103.95       86.62      6.32 o 
  -2  -9  10        1.27        0.58      1.94 o 
  -1  -9  10       49.67       48.04      3.72 o 
   0  -9  10       58.72       59.00      8.59 o 
   1  -9  10       22.46       26.33      5.52 o 
   2  -9  10        6.27        6.03      1.93 o 
   3  -9  10       23.55       29.03      8.20 o 
   4  -9  10       27.72       31.16      8.38 o 
  -6  -8  10       55.41       64.03      5.80 o 
  -5  -8  10       10.52       12.39      6.23 o 
  -4  -8  10       21.09       20.22      2.89 o 
  -3  -8  10       64.53       63.15      4.42 o 
  -2  -8  10      196.93      178.70      6.52 o 
  -1  -8  10      257.90      244.89     11.16 o 
   0  -8  10        2.44        2.69      2.43 o 
   1  -8  10       25.77       24.53      2.35 o 
   2  -8  10       51.27       39.63      3.23 o 
   3  -8  10      163.51      186.80     17.73 o 
   4  -8  10       52.88       49.14      6.85 o 
   5  -8  10        0.17        3.09      5.31 o 
  -7  -7  10       22.57       28.48      7.70 o 
  -6  -7  10       21.84       17.35      3.20 o 
  -5  -7  10       55.25       50.71      6.10 o 
  -4  -7  10      221.25      214.97      5.43 o 
  -3  -7  10      169.08      155.34      9.14 o 
  -2  -7  10      255.44      250.78      5.33 o 
  -1  -7  10      104.16       88.99      5.21 o 
   0  -7  10      534.78      538.67     36.72 o 
   1  -7  10      153.38      162.44      9.10 o 
   2  -7  10       62.26       72.47      3.78 o 
   3  -7  10       14.40       15.19      3.16 o 
   4  -7  10        0.08       -0.11      2.07 o 
   5  -7  10       93.69       96.30      4.54 o 
  -8  -6  10        4.86       10.62      7.47 o 
  -7  -6  10        8.40        7.51      2.79 o 
  -6  -6  10       21.75       16.59      3.11 o 
  -5  -6  10      382.62      400.17     13.00 o 
  -4  -6  10      113.64      106.02      3.75 o 
  -3  -6  10       27.72       21.12      2.11 o 
  -2  -6  10      127.47      128.91      6.33 o 
  -1  -6  10      638.47      655.04     20.86 o 
   0  -6  10      194.37      196.15      5.09 o 
   1  -6  10        2.27        4.95      2.93 o 
   2  -6  10        1.06        1.68      2.54 o 
   3  -6  10        0.96        2.30      2.89 o 
   4  -6  10      128.58      140.05     10.00 o 
   5  -6  10       78.86       72.88      6.67 o 
   6  -6  10        1.22        2.10      6.14 o 
  -9  -5  10       38.42       32.23      5.91 o 
  -8  -5  10        9.36        9.86      8.67 o 
  -7  -5  10      531.16      517.46     32.79 o 
  -6  -5  10       39.31       43.89      2.49 o 
  -5  -5  10       12.03       10.33      3.38 o 
  -4  -5  10        2.11       -0.54      2.53 o 
  -3  -5  10       90.85       98.56      4.68 o 
  -2  -5  10     1072.71     1125.81     17.50 o 
  -1  -5  10      580.12      589.20     17.51 o 
   0  -5  10       54.88       56.03      2.19 o 
   1  -5  10       19.03       22.53      2.22 o 
   2  -5  10      123.43      118.92      4.90 o 
   3  -5  10       96.85       91.94      6.49 o 
   4  -5  10       77.70       66.57      7.67 o 
   5  -5  10        3.36        1.30      4.49 o 
   6  -5  10       10.65       12.16      2.99 o 
  -9  -4  10       20.93        9.30      5.64 o 
  -8  -4  10       57.83       49.25      3.18 o 
  -7  -4  10      203.40      193.72      8.21 o 
  -6  -4  10        1.17        2.76      2.18 o 
  -5  -4  10      510.31      551.57      8.58 o 
  -4  -4  10      257.11      269.27      9.35 o 
  -3  -4  10      208.83      193.00      4.07 o 
  -2  -4  10      370.45      338.97      6.69 o 
  -1  -4  10        3.91        5.23      1.89 o 
   0  -4  10      214.51      225.98      5.42 o 
   1  -4  10      282.71      280.44      7.55 o 
   2  -4  10      138.01      113.00      4.32 o 
   3  -4  10      136.46      135.85      8.20 o 
   4  -4  10        0.20       -0.47      4.01 o 
   5  -4  10       25.69       27.15      6.67 o 
   6  -4  10        6.00        6.80      3.60 o 
  -9  -3  10        2.55       -0.20      7.49 o 
  -8  -3  10       27.17       27.18      5.65 o 
  -7  -3  10       40.98       42.83      5.27 o 
  -6  -3  10      342.27      326.97      9.11 o 
  -5  -3  10      483.11      489.60      9.34 o 
  -4  -3  10       89.02       75.38      5.45 o 
  -3  -3  10      105.50      104.26      3.08 o 
  -2  -3  10       40.55       35.21      2.02 o 
  -1  -3  10      587.01      605.88     10.89 o 
   0  -3  10      374.27      377.10      6.82 o 
   1  -3  10      303.30      271.48      7.26 o 
   2  -3  10       20.28       15.94      2.23 o 
   3  -3  10       87.96       82.35      3.75 o 
   4  -3  10      144.10      136.94      9.21 o 
   5  -3  10       20.72       37.89      5.37 o 
   6  -3  10       22.16       29.97      3.77 o 
 -10  -2  10       29.69       24.69      3.71 o 
  -9  -2  10        0.26        6.51      4.39 o 
  -8  -2  10       20.86       17.79      2.43 o 
  -7  -2  10      425.83      434.06     16.69 o 
  -6  -2  10      121.80      117.71      3.56 o 
  -5  -2  10      121.10      112.45      4.44 o 
  -4  -2  10       19.54       23.29      3.33 o 
  -3  -2  10       86.70       80.77      3.36 o 
  -2  -2  10      691.75      702.70     24.62 o 
  -1  -2  10      124.25      130.98      3.17 o 
   0  -2  10      170.69      145.49      3.91 o 
   1  -2  10       27.56       29.68      2.11 o 
   2  -2  10      249.48      243.41      6.43 o 
   3  -2  10      236.91      261.65      7.12 o 
   4  -2  10       34.84       30.34      6.05 o 
   5  -2  10        7.63        2.95      3.07 o 
 -10  -1  10      138.85      132.66      5.71 o 
  -9  -1  10      110.68       88.81      5.09 o 
  -8  -1  10       56.22       54.24      4.31 o 
  -7  -1  10      158.42      150.37      4.35 o 
  -6  -1  10        1.61       -2.32      2.27 o 
  -5  -1  10       18.57       22.65      2.15 o 
  -4  -1  10       16.20       13.61      3.56 o 
  -3  -1  10     1361.17     1452.31     25.55 o 
  -2  -1  10      859.66      904.97     16.55 o 
  -1  -1  10        1.19        1.30      2.40 o 
   0  -1  10      328.24      350.54      9.62 o 
   1  -1  10       78.13       88.52      4.52 o 
   2  -1  10      221.98      222.64     10.40 o 
   3  -1  10      110.05      108.76      4.92 o 
   4  -1  10        2.27        1.24      2.49 o 
   5  -1  10        0.12       -2.57      5.87 o 
 -10   0  10       41.73       32.75      8.92 o 
  -9   0  10       54.08       44.10      6.65 o 
  -8   0  10       34.21       36.94      2.82 o 
  -7   0  10       65.11       65.31      3.55 o 
  -6   0  10       47.13       44.97      3.35 o 
  -5   0  10      451.18      469.14      8.51 o 
  -4   0  10      442.01      428.98     15.10 o 
  -3   0  10      303.45      291.63      6.35 o 
  -2   0  10      362.82      345.88      7.43 o 
  -1   0  10      450.30      452.37      8.94 o 
   0   0  10       80.03       87.82      3.02 o 
   1   0  10      162.97      161.60      4.49 o 
   2   0  10        2.18        2.21      4.69 o 
   3   0  10        1.65       -0.32      2.59 o 
   4   0  10       70.95       70.16      3.97 o 
   5   0  10        5.66       11.15      6.02 o 
  -9   1  10        2.42       -0.78      4.51 o 
  -8   1  10       70.57       67.27      7.47 o 
  -7   1  10      217.33      210.08     12.59 o 
  -6   1  10       92.65      102.71      5.37 o 
  -5   1  10       50.80       48.29      4.40 o 
  -4   1  10      103.07      104.63      6.12 o 
  -3   1  10      115.83      123.24      6.12 o 
  -2   1  10      450.07      452.51     14.60 o 
  -1   1  10      103.65      102.82      5.97 o 
   0   1  10       11.11       13.72      2.80 o 
   1   1  10       20.53       18.03      2.95 o 
   2   1  10        5.17        9.03      2.11 o 
   3   1  10       66.36       83.46      9.74 o 
   4   1  10       20.06       18.15      8.62 o 
  -9   2  10       10.61        8.40      4.05 o 
  -8   2  10      250.86      261.39     16.91 o 
  -7   2  10      248.20      269.42     13.65 o 
  -6   2  10       37.29       35.34      2.21 o 
  -5   2  10       17.48       18.00      3.29 o 
  -4   2  10       15.69       19.54      2.09 o 
  -3   2  10      252.69      242.85     17.56 o 
  -2   2  10      260.76      268.54     18.70 o 
  -1   2  10       11.11        9.70      1.61 o 
   0   2  10        5.48        3.23      2.12 o 
   1   2  10      141.59      131.01      8.50 o 
   2   2  10      139.32      176.57     10.33 o 
   3   2  10       20.75       14.28      5.02 o 
  -9   3  10      142.99      118.17      6.61 o 
  -8   3  10        1.65       -3.08      7.67 o 
  -7   3  10        5.03        4.56      2.44 o 
  -6   3  10       31.83       23.00      3.71 o 
  -5   3  10       48.14       50.22      7.37 o 
  -4   3  10      155.12      166.48      5.02 o 
  -3   3  10      110.56      110.71      3.73 o 
  -2   3  10       16.46       19.48      1.64 o 
  -1   3  10        3.93        8.80      2.91 o 
   0   3  10      128.90      116.63      5.65 o 
   1   3  10       73.41       74.48      7.32 o 
   2   3  10        6.35        8.91      4.66 o 
  -8   4  10       14.32       13.56      3.23 o 
  -7   4  10      179.57      181.43     12.16 o 
  -6   4  10        1.64        3.60      3.25 o 
  -5   4  10       60.90       49.69      3.62 o 
  -4   4  10       49.30       44.43      4.90 o 
  -3   4  10        1.07       -1.96      2.28 o 
  -2   4  10      140.16      127.34     21.33 o 
  -1   4  10       16.78       10.24      2.81 o 
   0   4  10       78.30       62.08      8.85 o 
   1   4  10       12.94        6.37      7.44 o 
  -6   5  10        0.19       -9.29      6.20 o 
  -5   5  10       13.23       18.53      6.73 o 
  -4   5  10       18.65       22.31      9.03 o 
  -3   5  10      142.16      120.92     10.33 o 
  -2   5  10        9.74       -8.79      8.08 o 
  -1   5  10        5.55       -8.32      5.55 o 
  -3 -10  11        6.90        2.62      3.51 o 
  -2 -10  11       95.28       92.83     20.65 o 
  -1 -10  11        0.74        4.90      8.44 o 
   0 -10  11        0.01       13.10      5.37 o 
   1 -10  11        4.85        9.21      5.31 o 
   2 -10  11       54.19       60.02      9.91 o 
  -5  -9  11        2.22        2.42      3.96 o 
  -4  -9  11       11.59        9.63      7.47 o 
  -3  -9  11      198.27      186.81      7.34 o 
  -2  -9  11        3.21        2.00      2.99 o 
  -1  -9  11        0.44       -6.28      4.19 o 
   0  -9  11       85.50       96.00      6.02 o 
   1  -9  11       91.97       89.97      4.56 o 
   2  -9  11      126.54      119.62      9.03 o 
   3  -9  11        9.32        0.71      5.55 o 
  -6  -8  11       76.21       88.63      6.44 o 
  -5  -8  11       23.88       17.40      7.82 o 
  -4  -8  11       36.29       54.94     11.60 o 
  -3  -8  11        0.63       -4.16      2.77 o 
  -2  -8  11      309.70      301.57     17.01 o 
  -1  -8  11       33.19       35.84      3.60 o 
   0  -8  11      124.75      128.12      5.95 o 
   1  -8  11       50.08       49.24      3.76 o 
   2  -8  11        7.27        5.52      3.09 o 
   3  -8  11      119.58      125.26      5.76 o 
   4  -8  11       27.12       27.85      5.96 o 
  -7  -7  11      130.82      138.26     11.68 o 
  -6  -7  11        7.86        8.95      3.08 o 
  -5  -7  11        8.83       14.13      6.43 o 
  -4  -7  11        1.18        7.17     10.65 o 
  -3  -7  11      400.70      465.41     16.95 o 
  -2  -7  11       51.43       46.27      7.49 o 
  -1  -7  11       13.03       12.52      2.93 o 
   0  -7  11       21.65       26.01      3.50 o 
   1  -7  11       12.52       14.95      7.41 o 
   2  -7  11      429.22      434.35     13.92 o 
   3  -7  11       59.94       56.27      6.43 o 
   4  -7  11        0.75        1.47      3.08 o 
  -8  -6  11       69.50       86.11     16.70 o 
  -7  -6  11        2.13       -2.07      4.13 o 
  -6  -6  11        9.61        4.91      2.52 o 
  -5  -6  11       58.21       64.27      3.61 o 
  -4  -6  11      396.58      417.32     13.06 o 
  -3  -6  11      225.33      213.76     17.79 o 
  -2  -6  11       33.45       26.80      3.06 o 
  -1  -6  11        0.71        5.18      7.91 o 
   0  -6  11       15.37        9.81      3.34 o 
   1  -6  11      206.63      214.80     17.38 o 
   2  -6  11      257.81      247.37      8.59 o 
   3  -6  11        1.10       -4.63      3.42 o 
   4  -6  11        0.04        1.02      2.71 o 
   5  -6  11       10.50        7.26      5.78 o 
  -8  -5  11       25.89       41.38      5.25 o 
  -7  -5  11      243.19      222.05      6.50 o 
  -6  -5  11      183.67      172.99      5.08 o 
  -5  -5  11        7.23        5.63      3.94 o 
  -4  -5  11      487.21      505.09     10.63 o 
  -3  -5  11       20.23       24.03      4.59 o 
  -2  -5  11      129.57      139.58      9.74 o 
  -1  -5  11       85.95       88.29      5.22 o 
   0  -5  11      193.09      189.05     10.33 o 
   1  -5  11      359.06      360.28      8.96 o 
   2  -5  11        0.19        5.12      4.13 o 
   3  -5  11       68.75       85.39      8.03 o 
   4  -5  11       36.17       45.15      6.08 o 
   5  -5  11      139.10      156.03     10.98 o 
  -9  -4  11       15.84       17.63      5.43 o 
  -8  -4  11      336.53      344.82      9.07 o 
  -7  -4  11      199.29      191.19      8.74 o 
  -6  -4  11        2.09        5.70      2.09 o 
  -5  -4  11       53.37       50.23      3.29 o 
  -4  -4  11       13.44       16.43      3.61 o 
  -3  -4  11      354.67      366.86     13.64 o 
  -2  -4  11      234.23      243.77      8.63 o 
  -1  -4  11      136.91      116.87      3.19 o 
   0  -4  11      174.93      172.66      6.98 o 
   1  -4  11       19.59       26.17      2.51 o 
   2  -4  11      441.63      466.14     14.23 o 
   3  -4  11       38.09       43.24      4.37 o 
   4  -4  11       67.42       86.51      8.08 o 
   5  -4  11       18.13       30.33      5.37 o 
  -9  -3  11      401.95      413.00     16.92 o 
  -8  -3  11      119.92      108.15      7.63 o 
  -7  -3  11        1.14       -1.90      2.49 o 
  -6  -3  11      164.91      142.23      4.98 o 
  -5  -3  11        6.63        1.91      2.98 o 
  -4  -3  11      289.99      300.75      6.52 o 
  -3  -3  11      229.18      266.54      9.86 o 
  -2  -3  11      138.89      121.74      4.88 o 
  -1  -3  11       29.07       20.82      2.04 o 
   0  -3  11      174.71      188.96      5.48 o 
   1  -3  11      322.02      347.86     10.49 o 
   2  -3  11      109.87      119.07      5.69 o 
   3  -3  11        2.35        2.86      4.18 o 
   4  -3  11       30.83       33.63      4.74 o 
   5  -3  11        9.14       20.24      6.14 o 
  -9  -2  11      156.89      154.33      9.46 o 
  -8  -2  11        3.62        1.07      2.56 o 
  -7  -2  11      194.45      192.55      8.17 o 
  -6  -2  11       33.60       30.42      2.91 o 
  -5  -2  11      422.02      431.63     10.29 o 
  -4  -2  11      563.55      568.79      9.96 o 
  -3  -2  11       21.74       24.76      4.28 o 
  -2  -2  11       48.57       78.88     10.04 o 
  -1  -2  11       47.24       42.11      2.23 o 
   0  -2  11      459.89      455.90     13.31 o 
   1  -2  11      343.13      345.74     10.47 o 
   2  -2  11       28.76       33.42      8.85 o 
   3  -2  11        0.32        3.20      2.63 o 
   4  -2  11       14.42        8.70      3.65 o 
  -9  -1  11       41.38       40.43      4.12 o 
  -8  -1  11      119.46      123.46      4.98 o 
  -7  -1  11      329.64      289.30     23.84 o 
  -6  -1  11      146.78      147.08     20.45 o 
  -5  -1  11      115.05      108.33      4.20 o 
  -4  -1  11      206.18      180.20     11.26 o 
  -3  -1  11      364.45      392.16     23.38 o 
  -2  -1  11       58.78       60.23      3.13 o 
  -1  -1  11       74.44       58.13      2.55 o 
   0  -1  11      203.85      187.46      6.57 o 
   1  -1  11        1.50        3.83      3.28 o 
   2  -1  11      150.87      169.10      6.76 o 
   3  -1  11       42.34       52.14      4.34 o 
   4  -1  11       59.61       69.40      4.55 o 
  -9   0  11      174.67      169.53      8.44 o 
  -8   0  11      245.54      248.73     33.40 o 
  -7   0  11       11.53       16.59      6.79 o 
  -6   0  11        0.29        0.71      3.85 o 
  -5   0  11       42.93       38.75      3.13 o 
  -4   0  11      459.53      455.00     12.85 o 
  -3   0  11        7.78        5.01      2.89 o 
  -2   0  11       20.44       18.81      3.17 o 
  -1   0  11       94.08       88.90      5.06 o 
   0   0  11       14.83        8.18      3.92 o 
   1   0  11      199.89      236.33     20.60 o 
   2   0  11      122.95      149.49      5.47 o 
   3   0  11       26.65       24.45      4.28 o 
  -9   1  11      110.06      114.57     10.47 o 
  -8   1  11        1.44        0.24      4.22 o 
  -7   1  11       79.37       70.05      5.27 o 
  -6   1  11        6.29       17.89      6.78 o 
  -5   1  11      339.44      337.82     11.93 o 
  -4   1  11      119.30      113.21      5.52 o 
  -3   1  11        3.38        0.39      4.49 o 
  -2   1  11        3.58        4.59      3.30 o 
  -1   1  11       11.96       16.08      1.91 o 
   0   1  11      402.83      430.23     11.99 o 
   1   1  11       55.31       53.78      3.28 o 
   2   1  11        0.51        3.14      2.04 o 
   3   1  11        8.33        8.78      3.22 o 
  -8   2  11       53.71       52.59      6.17 o 
  -7   2  11       98.13      100.48     11.68 o 
  -6   2  11       48.83       46.10      2.86 o 
  -5   2  11      120.36      115.98      4.36 o 
  -4   2  11       17.79       19.81      3.32 o 
  -3   2  11       34.62       30.26      3.66 o 
  -2   2  11       48.35       40.86      2.27 o 
  -1   2  11       79.86       90.75      9.44 o 
   0   2  11       79.05       88.05      8.03 o 
   1   2  11        0.86      -10.62      7.08 o 
   2   2  11       10.44        4.84      4.49 o 
  -7   3  11        1.96       -4.05      4.05 o 
  -6   3  11      120.04      106.11      4.28 o 
  -5   3  11       29.04       28.89      2.62 o 
  -4   3  11      121.85      118.58      4.42 o 
  -3   3  11       43.80       42.43      2.80 o 
  -2   3  11       36.20       25.63      3.38 o 
  -1   3  11       41.55       27.32      6.08 o 
   0   3  11       17.30       20.06      5.84 o 
   1   3  11       34.82       43.32      6.55 o 
  -6   4  11        7.68       -1.89      6.02 o 
  -5   4  11      157.90      166.06     11.68 o 
  -4   4  11       20.79       17.00      6.61 o 
  -3   4  11        0.29       -0.65      5.96 o 
  -2   4  11        4.65        7.26      5.72 o 
  -1   4  11        4.09        8.38      8.32 o 
  -4  -9  12      103.40      105.23      5.84 o 
  -3  -9  12       78.35       73.37      7.97 o 
  -2  -9  12       21.58       23.07      3.95 o 
  -1  -9  12       22.62       24.93      3.38 o 
   0  -9  12       12.06       14.44      2.88 o 
   1  -9  12       43.11       53.11      9.74 o 
   2  -9  12       13.86        7.02      5.78 o 
  -5  -8  12      202.02      230.42     13.46 o 
  -4  -8  12       47.90       59.68      4.84 o 
  -3  -8  12        0.77        2.97     15.52 o 
  -2  -8  12       19.50       30.81      5.99 o 
  -1  -8  12        4.55        6.71      2.82 o 
   0  -8  12      117.65      121.29      6.04 o 
   1  -8  12      101.44       91.21      4.68 o 
   2  -8  12       16.47       10.68      3.56 o 
   3  -8  12       34.51       48.04      6.61 o 
  -6  -7  12      141.62      138.98      6.92 o 
  -5  -7  12      120.76      116.20     12.42 o 
  -4  -7  12        7.97        0.40      3.55 o 
  -3  -7  12        5.48        9.48      3.80 o 
  -2  -7  12       16.77       16.73     10.39 o 
  -1  -7  12      136.31      144.58      6.38 o 
   0  -7  12      133.08      135.36      5.78 o 
   1  -7  12        4.06       -2.56      6.14 o 
   2  -7  12        0.23        1.48      4.93 o 
   3  -7  12        4.05        2.48      4.25 o 
  -7  -6  12       85.37       97.76      7.00 o 
  -6  -6  12      116.67      107.11      7.05 o 
  -5  -6  12        2.58        3.77      4.78 o 
  -4  -6  12      210.95      208.26     11.74 o 
  -3  -6  12       16.09       20.11      6.52 o 
  -2  -6  12      171.16      185.85      7.42 o 
  -1  -6  12      175.53      186.90      7.11 o 
   0  -6  12        2.85        6.37      6.49 o 
   1  -6  12       79.61       74.42      9.44 o 
   2  -6  12       16.20       14.44      4.96 o 
   3  -6  12      178.51      182.83      7.55 o 
   4  -6  12       31.99       30.10      7.55 o 
  -8  -5  12        7.37        6.80      3.48 o 
  -7  -5  12       67.72       63.12      5.95 o 
  -6  -5  12        0.36        4.20      7.12 o 
  -5  -5  12      483.67      471.59     11.66 o 
  -4  -5  12      121.08      138.77     24.49 o 
  -3  -5  12      112.59      121.45      4.86 o 
  -2  -5  12       21.66       21.27      2.98 o 
  -1  -5  12        1.63        2.76      2.46 o 
   0  -5  12      330.34      353.24     14.34 o 
   1  -5  12       72.55       68.80      6.51 o 
   2  -5  12       39.32       34.99      4.37 o 
   3  -5  12       48.04       43.21      3.92 o 
   4  -5  12       18.15       12.33      5.43 o 
  -8  -4  12        0.49        4.51      3.41 o 
  -7  -4  12        8.79        9.85      5.17 o 
  -6  -4  12       93.98       95.81      4.89 o 
  -5  -4  12      529.88      533.71     34.91 o 
  -4  -4  12       16.43       17.35      3.68 o 
  -3  -4  12        1.59       -2.88      3.45 o 
  -2  -4  12      206.72      181.31      8.12 o 
  -1  -4  12      177.66      190.34     10.58 o 
   0  -4  12       55.15       63.60      3.49 o 
   1  -4  12        3.85        1.09      2.62 o 
   2  -4  12       40.51       35.73      7.35 o 
   3  -4  12        8.27       15.96      3.90 o 
   4  -4  12       53.19       69.40      6.02 o 
  -8  -3  12        5.99        3.96      3.48 o 
  -7  -3  12      262.21      265.75     14.55 o 
  -6  -3  12      484.00      475.68     33.84 o 
  -5  -3  12        7.57        0.35      7.23 o 
  -4  -3  12       55.90       56.66      6.17 o 
  -3  -3  12      189.22      164.41      8.79 o 
  -2  -3  12      306.11      285.21     22.43 o 
  -1  -3  12      180.54      196.52      7.68 o 
   0  -3  12       32.26       31.35      3.63 o 
   1  -3  12        5.74        3.12      2.98 o 
   2  -3  12        2.24       -0.75      3.02 o 
   3  -3  12      222.32      263.39     16.32 o 
   4  -3  12       47.65       53.15     11.04 o 
  -8  -2  12       94.79       78.81      8.13 o 
  -7  -2  12      103.76       83.50      8.56 o 
  -6  -2  12       26.00       28.63      3.95 o 
  -5  -2  12      495.13      502.69     14.90 o 
  -4  -2  12       56.77       54.04      4.68 o 
  -3  -2  12      153.20      137.86      8.14 o 
  -2  -2  12       40.69       37.32      4.01 o 
  -1  -2  12        0.24       -0.89      2.72 o 
   0  -2  12      227.00      232.28     15.61 o 
   1  -2  12        9.09        8.36      3.10 o 
   2  -2  12       90.37       86.74      7.32 o 
   3  -2  12       32.41       34.95      3.73 o 
  -8  -1  12        2.29       -1.46      3.92 o 
  -7  -1  12       22.04       21.70      3.59 o 
  -6  -1  12      230.71      232.40     25.64 o 
  -5  -1  12      100.65      103.78     15.96 o 
  -4  -1  12        9.96        0.94      6.90 o 
  -3  -1  12      101.16       93.12      7.14 o 
  -2  -1  12       10.46       16.77      4.84 o 
  -1  -1  12      185.26      211.05      9.32 o 
   0  -1  12      107.09      104.96      5.14 o 
   1  -1  12       31.97       23.34      2.87 o 
   2  -1  12        5.11        6.77      2.64 o 
   3  -1  12        4.68        5.87      2.51 o 
  -8   0  12        7.98       -0.61      3.61 o 
  -7   0  12      210.29      216.17      8.64 o 
  -6   0  12      162.77      160.91     10.50 o 
  -5   0  12        0.51        0.44      4.01 o 
  -4   0  12       32.83       28.56      6.14 o 
  -3   0  12      126.12      106.40      8.20 o 
  -2   0  12      298.42      306.71     11.74 o 
  -1   0  12      177.13      161.71      6.49 o 
   0   0  12       58.36       48.74      3.81 o 
   1   0  12       54.84       47.46      3.54 o 
   2   0  12       19.93       20.34      6.20 o 
  -8   1  12       46.05       50.05      4.95 o 
  -7   1  12      139.77      128.50      6.61 o 
  -6   1  12        1.00       -5.00      5.81 o 
  -5   1  12       97.96       82.80      8.91 o 
  -4   1  12       35.13       31.81      5.72 o 
  -3   1  12      163.09      160.04      8.20 o 
  -2   1  12       69.30       78.09      4.40 o 
  -1   1  12        2.60        4.36      6.73 o 
   0   1  12       32.00       34.63      2.80 o 
   1   1  12        8.99       13.01      6.28 o 
  -7   2  12        0.19       -6.41      4.28 o 
  -6   2  12      185.80      162.91     24.61 o 
  -5   2  12       37.47       31.09      4.66 o 
  -4   2  12       92.58       85.04     11.18 o 
  -3   2  12       14.44       15.14      1.95 o 
  -2   2  12       15.91       15.52      2.01 o 
  -1   2  12       87.86       97.70      5.19 o 
   0   2  12        1.32       -8.14      5.43 o 
  -6   3  12       31.92       39.48      7.14 o 
  -5   3  12        1.02        9.27      6.43 o 
  -4   3  12        1.20       -8.23      5.49 o 
  -3   3  12        6.28        5.67      6.31 o 
  -2   3  12       98.75      100.62      9.32 o 
  -2  -9  13      127.41      111.71      8.20 o 
  -1  -9  13       48.06       46.38      8.67 o 
  -4  -8  13        1.21       -8.85      5.90 o 
  -3  -8  13       75.22       75.10      5.61 o 
  -2  -8  13      174.19      162.88     10.74 o 
  -1  -8  13        0.25       -1.18      5.67 o 
   0  -8  13        5.01       -0.32      3.06 o 
   1  -8  13        2.20       23.19      6.14 o 
  -5  -7  13       16.56       21.50     14.28 o 
  -4  -7  13       50.86       40.60      7.20 o 
  -3  -7  13      254.75      259.34     18.91 o 
  -2  -7  13        0.06       13.63      7.67 o 
  -1  -7  13       90.57       95.91      5.40 o 
   0  -7  13       34.50       33.88      4.16 o 
   1  -7  13       59.24       53.87      4.21 o 
   2  -7  13      109.28      102.80      8.03 o 
  -6  -6  13       77.40       74.38      6.31 o 
  -5  -6  13        2.53       -6.61      9.74 o 
  -4  -6  13      117.82      123.92     16.08 o 
  -3  -6  13        0.56       -5.42      3.84 o 
  -2  -6  13      290.16      304.97     16.61 o 
  -1  -6  13      175.79      168.00      8.08 o 
   0  -6  13        3.38        4.03      3.63 o 
   1  -6  13       49.24       42.40      4.28 o 
   2  -6  13       15.91       28.56      8.20 o 
  -7  -5  13      130.70      130.36      5.37 o 
  -6  -5  13       53.53       45.63      4.59 o 
  -5  -5  13       24.26       26.59      4.80 o 
  -4  -5  13        6.18        4.37      4.22 o 
  -3  -5  13      191.35      190.52      7.64 o 
  -2  -5  13      119.09      124.83      6.00 o 
  -1  -5  13        4.74        4.38      4.03 o 
   0  -5  13        9.69        5.99     10.77 o 
   1  -5  13        1.88       -0.98     12.72 o 
   2  -5  13      111.64      132.72      8.08 o 
   3  -5  13       35.08       27.56      5.37 o 
  -7  -4  13        1.76        1.13      4.66 o 
  -6  -4  13       80.85       90.57      5.38 o 
  -5  -4  13       17.52       21.66      3.89 o 
  -4  -4  13      207.38      191.19      7.46 o 
  -3  -4  13      193.30      208.44     11.39 o 
  -2  -4  13        1.47        2.31      3.36 o 
  -1  -4  13       16.38       32.69      5.00 o 
   0  -4  13        2.54        5.35      4.55 o 
   1  -4  13      243.36      237.16     11.95 o 
   2  -4  13      109.41      110.10      6.24 o 
   3  -4  13        9.28       14.54      4.28 o 
  -8  -3  13        0.84       -3.62      3.41 o 
  -7  -3  13      242.68      228.15     11.42 o 
  -6  -3  13       76.75       78.32      5.01 o 
  -5  -3  13       13.94       -2.75      7.38 o 
  -4  -3  13      121.55      126.90     16.17 o 
  -3  -3  13        0.08       -7.52      5.02 o 
  -2  -3  13      151.15      155.22      6.74 o 
  -1  -3  13       54.77       49.82      4.32 o 
   0  -3  13       74.00       65.53      4.41 o 
   1  -3  13      114.93      113.32      5.61 o 
   2  -3  13       15.71       27.21      4.29 o 
  -8  -2  13       65.42       73.62      5.84 o 
  -7  -2  13       65.66       59.36      4.83 o 
  -6  -2  13        7.79        5.23      7.08 o 
  -5  -2  13       36.38       35.06     11.04 o 
  -4  -2  13       15.75       26.26      5.84 o 
  -3  -2  13      244.10      274.06     14.34 o 
  -2  -2  13      172.91      175.33      7.27 o 
  -1  -2  13       21.70       29.53      3.97 o 
   0  -2  13       10.79       12.86      7.44 o 
   1  -2  13        1.24        9.54      3.87 o 
   2  -2  13       50.31       55.54      7.17 o 
  -7  -1  13        1.00        0.97      4.42 o 
  -6  -1  13        8.91        3.22      3.75 o 
  -5  -1  13       26.48       27.51      4.13 o 
  -4  -1  13      324.85      357.56     16.82 o 
  -3  -1  13      136.09      137.56      9.15 o 
  -2  -1  13        0.48        1.81      3.36 o 
  -1  -1  13        0.28        8.18      3.72 o 
   0  -1  13        1.35       -0.61      2.76 o 
   1  -1  13      220.28      253.18     16.70 o 
  -7   0  13       59.53       58.78     15.05 o 
  -6   0  13       30.74       35.57      4.55 o 
  -5   0  13       71.89       72.94      7.55 o 
  -4   0  13      192.49      192.44     10.92 o 
  -3   0  13        9.59        6.84      2.64 o 
  -2   0  13       47.21       59.63     10.12 o 
  -1   0  13       16.00       14.11      3.04 o 
   0   0  13       65.21       89.51     12.45 o 
  -6   1  13       20.73       18.47      8.38 o 
  -5   1  13       45.63       46.03      7.14 o 
  -4   1  13       10.03        9.09      5.72 o 
  -3   1  13       77.21       90.37      6.76 o 
  -2   1  13       36.76       37.06      3.23 o 
  -1   1  13        7.55       10.38      3.36 o 
  -4   2  13       87.71       92.20      4.76 o 
  -3   2  13       46.77       43.02      5.05 o 
  -4  -7  14      239.34      270.05     16.29 o 
  -3  -7  14       31.39       40.90      6.26 o 
  -2  -7  14        4.45       16.35      5.19 o 
  -1  -7  14       54.06       57.77      9.21 o 
   0  -7  14        6.50       14.22      7.79 o 
  -5  -6  14       99.05      110.97      7.22 o 
  -4  -6  14      102.14      104.60     12.78 o 
  -3  -6  14        3.60        0.61      4.31 o 
  -2  -6  14       21.90       25.46      5.57 o 
  -1  -6  14        0.76       -4.69      4.45 o 
   0  -6  14      109.18      130.12      9.27 o 
   1  -6  14       35.20       21.30      6.14 o 
  -6  -5  14       92.47       95.51      7.67 o 
  -5  -5  14      220.32      231.59      9.04 o 
  -4  -5  14       24.41       20.11      9.32 o 
  -3  -5  14        0.20       -3.43      5.58 o 
  -2  -5  14        4.11        7.75      6.02 o 
  -1  -5  14      186.21      204.00     11.12 o 
   0  -5  14      125.97      113.01      6.24 o 
   1  -5  14       12.91       18.90     12.13 o 
  -6  -4  14       74.09       82.91     19.00 o 
  -5  -4  14        0.01       -3.51      4.26 o 
  -4  -4  14      121.41      120.36      5.99 o 
  -3  -4  14       22.09       21.14      9.44 o 
  -2  -4  14       86.56       99.70      8.14 o 
  -1  -4  14      139.74      135.69     18.83 o 
   0  -4  14       41.71       58.46      4.67 o 
   1  -4  14       34.43       47.31      4.38 o 
  -6  -3  14       21.56       18.20      4.80 o 
  -5  -3  14      280.10      276.66     10.49 o 
  -4  -3  14       79.74       80.73      7.49 o 
  -3  -3  14        8.91        7.11      3.89 o 
  -2  -3  14       28.18       28.63      5.46 o 
  -1  -3  14        0.17       -1.93      6.37 o 
   0  -3  14       95.12      101.79      6.07 o 
   1  -3  14       16.33       27.72      4.51 o 
  -6  -2  14      243.83      249.00      9.76 o 
  -5  -2  14      109.62      106.29      5.93 o 
  -4  -2  14        3.19       -1.83      5.78 o 
  -3  -2  14        8.79        9.16      3.45 o 
  -2  -2  14        3.03       12.02      3.35 o 
  -1  -2  14      213.25      257.98     42.11 o 
   0  -2  14       40.36       43.75      4.49 o 
  -6  -1  14      132.35      128.11      6.73 o 
  -5  -1  14       21.59       30.92      6.31 o 
  -4  -1  14       49.66       41.72      6.85 o 
  -3  -1  14        1.17        0.29      3.23 o 
  -2  -1  14      104.36      118.18     14.37 o 
  -1  -1  14      107.55      119.11      5.78 o 
  -5   0  14      143.48      122.04      9.86 o 
  -4   0  14        3.59       13.46      6.26 o 
  -3   0  14       19.87       16.09      3.07 o 
  -2   0  14       54.61       52.91      4.33 o 
  -3  -5  15       73.46       72.82      7.11 o 
  -2  -5  15       13.20       21.66      8.67 o 
  -4  -4  15       46.90       61.91      8.14 o 
  -3  -4  15        3.54        3.55      4.25 o 
  -2  -4  15       44.48       38.43      4.43 o 
  -4  -3  15        7.34        3.84      5.96 o 
  -3  -3  15      135.81      139.40      7.19 o 
                                                 
